# Supplementary material for: cis-Dichlorido[2-methyl-8-(pyridin-2-ylmeth­oxy)quinoline-κ3 N,O,N′](triphenylphosphane-κP)ruthenium(II) methanol monosolvate
Source: Acta Crystallogr Sect E Struct Rep Online. 2010 Nov 27;66(Pt 12):m1679. doi: 10.1107/S1600536810047033 (PMC3011727; doi:10.1107/S1600536810047033)
Supplement: Supplementary file 1 [file e-66-m1679-sup1.cif]

##############################################################################
###                                                                        ###
###        Electronic paper (Acta Crystallographica Section E)             ###
###                                                                        ###
##############################################################################
#                                                                            #
# This CIF contains the data in a paper accepted for publication in Acta     #
# Crystallographica Section E. It conforms to the requirements of Notes      #
# for Authors for Section E, and has been peer reviewed under the auspices   #
# of the IUCr Commission on Journals.                                        #
#                                                                            #
# Full details of the Crystallographic Information File format               #
# are given in the paper "The Crystallographic Information File (CIF):       #
# a New Standard Archive File for Crystallography" by S. R. Hall, F. H.      #
# Allen and I. D. Brown [Acta Cryst. (1991), A47, 655-685].                  #
#                                                                            #
# The current version of the core CIF dictionary is obtainable from          #
# ftp://ftp.iucr.org/pub/cif_core.dic. The current version number is 2.4.    #
#                                                                            #
# Software is freely available for graphical display of the structure(s) in  #
# this CIF.  For information consult the CIF home page http://www.iucr.org/  #
# cif/home.html                                                              #
#                                                                            #
# This file may be used for bona fide research purposes within the           #
# scientific community so long as proper attribution is given to the journal # 
# article from which it was obtained.                                        #
#                                                                            #
##############################################################################
                                             
data_global
_audit_creation_method     SHELXL-97
_journal_date_recd_electronic     2010-11-03
_journal_date_accepted     2010-11-13
_journal_name_full     'Acta Crystallographica, Section E'
_journal_year     2010
_journal_volume     66
_journal_issue     12
_journal_page_first     m1679
_journal_page_last     m1679
_journal_paper_category     QM
_journal_coeditor_code     JH2228
_publ_contact_author_name     'Huijun Xu'
_publ_contact_author_address
; School of Chemical Engineering
  Shandong University of Technology,
  255049 Zibo, Shandong,
  People's Republic of China
;
_publ_contact_author_email     hjxu@sdut.edu.cn
_publ_contact_author_fax     '+86 533 2781664'
_publ_contact_author_phone     '+86 533 2781664'
_publ_section_title
;\
<i>cis</i>-Dichlorido[2-methyl-8-(pyridin-2-ylmethoxy)quinoline-\k^3^<i>N</i>,\
<i>O</i>,<i>N</i>'](triphenylphosphane-\k<i>P</i>)ruthenium(II) methanol
monosolvate
;
loop_
    _publ_author_name
    _publ_author_footnote
    _publ_author_address
    'Hui-Jun Xu' .
; School of Chemical Engineering
  Shandong University of Technology,
  255049 Zibo, Shandong,
  People's Republic of China
;
    'Yu Li' .
; School of Chemical Engineering
  Shandong University of Technology,
  255049 Zibo, Shandong,
  People's Republic of China
;
    'Qing-Yang Du' .
; School of Materials Science and Engineering
  Shandong University of Technology,
  255049 Zibo, Shandong,
  People's Republic of China
;
data_I
_audit_creation_method     SHELXL-97
_chemical_name_systematic
;
<i>cis</i>-Dichlorido[2-methyl-8-(pyridin-2-ylmethoxy)quinoline-
\k^3^<i>N</i>,<i>O</i>,<i>N</i>'](triphenylphosphane-\k<i>P</i>)ruthenium(II)
methanol monosolvate
;
_chemical_name_common     ?
_chemical_formula_moiety     'C34 H29 Cl2 N2 O P Ru, C H4 O'
_chemical_formula_sum     'C35 H33 Cl2 N2 O2 P Ru'
_chemical_formula_iupac     '[Ru Cl2 (C16 H14 N2 O) (C18 H15 P)], C H4 O'
_chemical_formula_weight     716.57
_chemical_melting_point     ?
_symmetry_cell_setting     orthorhombic
_symmetry_space_group_name_H-M     'P 21 21 21'
_symmetry_space_group_name_Hall     'P 2ac 2ab'
loop_
    _symmetry_equiv_pos_as_xyz
    'x, y, z'
    '-x+1/2, -y, z+1/2'
    'x+1/2, -y+1/2, -z'
    '-x, y+1/2, -z+1/2'
_cell_length_a     8.868(2)
_cell_length_b     11.480(2)
_cell_length_c     31.6351(18)
_cell_angle_alpha     90.00
_cell_angle_beta     90.00
_cell_angle_gamma     90.00
_cell_volume     3220.7(10)
_cell_formula_units_Z     4
_cell_measurement_reflns_used     592
_cell_measurement_theta_min     2.38
_cell_measurement_theta_max     13.18
_cell_measurement_temperature     291(2)
_exptl_crystal_description     block
_exptl_crystal_colour     orange
_exptl_crystal_size_max     0.28
_exptl_crystal_size_mid     0.24
_exptl_crystal_size_min     0.22
_exptl_crystal_density_diffrn     1.478
_exptl_crystal_density_meas     ?
_exptl_crystal_density_method     'not measured'
_exptl_crystal_F_000     1464
_exptl_absorpt_coefficient_mu     0.737
_exptl_absorpt_correction_type     multi-scan
_exptl_absorpt_process_details     '(SADABS; Sheldrick, 2003)'
_exptl_absorpt_correction_T_min     0.8202
_exptl_absorpt_correction_T_max     0.8547
_exptl_special_details
;
;
_diffrn_ambient_temperature     291(2)
_diffrn_radiation_type     'MoK\a'
_diffrn_radiation_wavelength     0.71073
_diffrn_radiation_source     'sealed tube'
_diffrn_radiation_monochromator     'graphite'
_diffrn_measurement_device_type     'Bruker SMART APEX CCD'
_diffrn_measurement_method     'phi and omega scans'
_diffrn_detector_area_resol_mean     ?
_diffrn_reflns_number     17669
_diffrn_reflns_av_R_equivalents     0.0300
_diffrn_reflns_av_sigmaI/netI     0.0473
_diffrn_reflns_theta_min     1.89
_diffrn_reflns_theta_max     26.00
_diffrn_reflns_theta_full     26.00
_diffrn_measured_fraction_theta_max     1.000
_diffrn_measured_fraction_theta_full     1.000
_diffrn_reflns_limit_h_min     -10
_diffrn_reflns_limit_h_max     9
_diffrn_reflns_limit_k_min     -14
_diffrn_reflns_limit_k_max     10
_diffrn_reflns_limit_l_min     -38
_diffrn_reflns_limit_l_max     38
_diffrn_standards_number     ?
_diffrn_standards_interval_count     ?
_diffrn_standards_interval_time     ?
_diffrn_standards_decay_%     ?
_refine_special_details
;
Refinement of <i>F</i>^2^ against ALL reflections. The weighted <i>R</i>-factor
<i>wR</i> and goodness of fit <i>S</i> are based on <i>F</i>^2^, conventional
<i>R</i>-factors <i>R</i> are based on <i>F</i>, with <i>F</i> set to zero for
negative <i>F</i>^2^. The threshold expression of <i>F</i>^2^ >
\s(<i>F</i>^2^) is used only for calculating <i>R</i>-factors(gt) <i>etc</i>.
and is not relevant to the choice of reflections for refinement.
<i>R</i>-factors based on <i>F</i>^2^ are statistically about twice as large
as those based on <i>F</i>, and <i>R</i>- factors based on ALL data will be
even larger.
;
_reflns_number_total     6304
_reflns_number_gt     5620
_reflns_threshold_expression     I>2sigma(I)
_refine_ls_structure_factor_coef     Fsqd
_refine_ls_matrix_type     full
_refine_ls_R_factor_all     0.0597
_refine_ls_R_factor_gt     0.0485
_refine_ls_wR_factor_gt     0.1135
_refine_ls_wR_factor_ref     0.1167
_refine_ls_goodness_of_fit_ref     1.096
_refine_ls_restrained_S_all     1.096
_refine_ls_number_reflns     6304
_refine_ls_number_parameters     391
_refine_ls_number_restraints     0
_refine_ls_hydrogen_treatment     constr
_refine_ls_weighting_scheme     calc
_refine_ls_weighting_details
             'calc w=1/[\s^2^(Fo^2^)+(0.06P)^2^+1.99P] where P=(Fo^2^+2Fc^2^)/3'
_atom_sites_solution_hydrogens     geom
_atom_sites_solution_primary     direct
_atom_sites_solution_secondary     difmap
_refine_ls_shift/su_max     0.000
_refine_ls_shift/su_mean     0.000
_refine_diff_density_max     0.703
_refine_diff_density_min     -0.909
_refine_ls_extinction_method     none
_refine_ls_extinction_coef     ?
_refine_ls_abs_structure_details     'Flack (1983), 2722 Friedel pairs'
_refine_ls_abs_structure_Flack     0.06(4)
loop_
    _atom_type_symbol
    _atom_type_description
    _atom_type_scat_dispersion_real
    _atom_type_scat_dispersion_imag
    _atom_type_scat_source
    'C' 'C' 0.0033 0.0016
                         'International Tables Vol C Tables 4.2.6.8 and 6.1.1.4'
    'H' 'H' 0.0000 0.0000
                         'International Tables Vol C Tables 4.2.6.8 and 6.1.1.4'
    'N' 'N' 0.0061 0.0033
                         'International Tables Vol C Tables 4.2.6.8 and 6.1.1.4'
    'O' 'O' 0.0106 0.0060
                         'International Tables Vol C Tables 4.2.6.8 and 6.1.1.4'
    'Cl' 'Cl' 0.1484 0.1585
                         'International Tables Vol C Tables 4.2.6.8 and 6.1.1.4'
    'Ru' 'Ru' -1.2594 0.8363
                         'International Tables Vol C Tables 4.2.6.8 and 6.1.1.4'
    'P' 'P' 0.1023 0.0942
                         'International Tables Vol C Tables 4.2.6.8 and 6.1.1.4'
_computing_data_collection     'SMART (Bruker, 2003)'
_computing_cell_refinement     'SAINT-Plus (Bruker, 2003)'
_computing_data_reduction     'SAINT-Plus (Bruker, 2003)'
_computing_structure_solution     'SHELXS97 (Sheldrick, 2008)'
_computing_structure_refinement     'SHELXL97 (Sheldrick, 2008)'
_computing_molecular_graphics     'SHELXTL (Sheldrick, 2008)'
_computing_publication_material     'SHELXTL (Sheldrick, 2008)'
loop_
    _atom_site_type_symbol
    _atom_site_label
    _atom_site_fract_x
    _atom_site_fract_y
    _atom_site_fract_z
    _atom_site_U_iso_or_equiv
    _atom_site_adp_type
    _atom_site_calc_flag
    _atom_site_refinement_flags
    _atom_site_occupancy
    _atom_site_disorder_assembly
    _atom_site_disorder_group
    C C1 0.1967(7) 0.4572(6) 0.6458(2) 0.0547(15) Uani d . 1 . .
    H H1 0.1733 0.4993 0.6216 0.066 Uiso calc R 1 . .
    C C2 0.0977(8) 0.3754(6) 0.6601(2) 0.0547(16) Uani d . 1 . .
    H H2 0.0091 0.3628 0.6451 0.066 Uiso calc R 1 . .
    C C3 0.1231(7) 0.3129(5) 0.69486(18) 0.0481(14) Uani d . 1 . .
    H H3 0.0548 0.2561 0.7033 0.058 Uiso calc R 1 . .
    C C4 0.2514(7) 0.3333(5) 0.71807(18) 0.0482(14) Uani d . 1 . .
    H H4 0.2707 0.2934 0.7431 0.058 Uiso calc R 1 . .
    C C5 0.3511(6) 0.4166(5) 0.70246(16) 0.0396(11) Uani d . 1 . .
    C C6 0.4939(7) 0.4460(5) 0.72707(17) 0.0455(12) Uani d . 1 . .
    H H6A 0.4734 0.5064 0.7477 0.055 Uiso calc R 1 . .
    H H6B 0.5309 0.3776 0.7418 0.055 Uiso calc R 1 . .
    C C7 0.7414(7) 0.5321(5) 0.71092(17) 0.0406(12) Uani d . 1 . .
    C C8 0.8219(7) 0.4838(5) 0.74429(15) 0.0424(13) Uani d . 1 . .
    H H8 0.7791 0.4250 0.7606 0.051 Uiso calc R 1 . .
    C C9 0.9665(7) 0.5233(5) 0.75332(18) 0.0512(17) Uani d . 1 . .
    H H9 1.0204 0.4910 0.7757 0.061 Uiso calc R 1 . .
    C C10 1.0306(6) 0.6112(5) 0.72899(18) 0.0499(15) Uani d . 1 . .
    H H10 1.1273 0.6376 0.7350 0.060 Uiso calc R 1 . .
    C C11 0.9500(6) 0.6594(5) 0.69561(19) 0.0416(13) Uani d . 1 . .
    C C12 0.8054(6) 0.6199(5) 0.68658(18) 0.0409(12) Uani d . 1 . .
    C C13 0.7889(7) 0.7560(5) 0.6289(2) 0.0498(15) Uani d . 1 . .
    C C14 0.9335(6) 0.7956(5) 0.63790(18) 0.0481(14) Uani d . 1 . .
    H H14 0.9764 0.8543 0.6216 0.058 Uiso calc R 1 . .
    C C15 1.0141(8) 0.7473(4) 0.67127(15) 0.0461(13) Uani d . 1 . .
    H H15 1.1108 0.7737 0.6773 0.055 Uiso calc R 1 . .
    C C16 0.6974(8) 0.8152(6) 0.59660(19) 0.0556(16) Uani d . 1 . .
    H H16A 0.6168 0.7648 0.5878 0.083 Uiso calc R 1 . .
    H H16B 0.7595 0.8337 0.5727 0.083 Uiso calc R 1 . .
    H H16C 0.6561 0.8855 0.6082 0.083 Uiso calc R 1 . .
    C C17 0.4278(6) 0.3833(5) 0.56457(16) 0.0389(12) Uani d . 1 . .
    C C18 0.3214(7) 0.4467(5) 0.54310(19) 0.0492(15) Uani d . 1 . .
    H H18 0.3255 0.5276 0.5434 0.059 Uiso calc R 1 . .
    C C19 0.2062(7) 0.3896(6) 0.52066(19) 0.0520(16) Uani d . 1 . .
    H H19 0.1352 0.4319 0.5054 0.062 Uiso calc R 1 . .
    C C20 0.2012(7) 0.2744(5) 0.5218(2) 0.0510(15) Uani d . 1 . .
    H H20 0.1250 0.2367 0.5069 0.061 Uiso calc R 1 . .
    C C21 0.3002(7) 0.2094(6) 0.54320(19) 0.0514(15) Uani d . 1 . .
    H H21 0.2917 0.1287 0.5429 0.062 Uiso calc R 1 . .
    C C22 0.4163(8) 0.2625(5) 0.5660(2) 0.0526(15) Uani d . 1 . .
    H H22 0.4840 0.2183 0.5818 0.063 Uiso calc R 1 . .
    C C23 0.6972(6) 0.3305(5) 0.61146(17) 0.0397(12) Uani d . 1 . .
    C C24 0.6582(7) 0.2702(5) 0.64730(19) 0.0469(13) Uani d . 1 . .
    H H24 0.5781 0.2966 0.6637 0.056 Uiso calc R 1 . .
    C C25 0.7358(8) 0.1700(5) 0.65976(17) 0.0490(15) Uani d . 1 . .
    H H25 0.7136 0.1346 0.6855 0.059 Uiso calc R 1 . .
    C C26 0.8444(8) 0.1244(5) 0.63414(19) 0.0529(16) Uani d . 1 . .
    H H26 0.8935 0.0559 0.6416 0.063 Uiso calc R 1 . .
    C C27 0.8805(6) 0.1802(4) 0.59724(17) 0.0401(12) Uani d . 1 . .
    H H27 0.9554 0.1497 0.5799 0.048 Uiso calc R 1 . .
    C C28 0.8063(7) 0.2826(5) 0.58537(16) 0.0407(12) Uani d . 1 . .
    H H28 0.8302 0.3186 0.5599 0.049 Uiso calc R 1 . .
    C C29 0.6986(7) 0.5251(5) 0.55537(18) 0.0456(14) Uani d . 1 . .
    C C30 0.6518(7) 0.5601(5) 0.51666(17) 0.0462(14) Uani d . 1 . .
    H H30 0.5546 0.5422 0.5077 0.055 Uiso calc R 1 . .
    C C31 0.7457(7) 0.6215(5) 0.4905(2) 0.0510(16) Uani d . 1 . .
    H H31 0.7118 0.6441 0.4639 0.061 Uiso calc R 1 . .
    C C32 0.8927(7) 0.6507(5) 0.50324(19) 0.0485(15) Uani d . 1 . .
    H H32 0.9544 0.6944 0.4855 0.058 Uiso calc R 1 . .
    C C33 0.9447(7) 0.6144(5) 0.54189(19) 0.0499(15) Uani d . 1 . .
    H H33 1.0441 0.6272 0.5500 0.060 Uiso calc R 1 . .
    C C34 0.8443(7) 0.5582(5) 0.56832(18) 0.0446(14) Uani d . 1 . .
    H H34 0.8742 0.5415 0.5958 0.054 Uiso calc R 1 . .
    C C35 0.3573(7) 1.0239(6) 0.6490(2) 0.0559(16) Uani d . 1 . .
    H H35A 0.3218 1.1028 0.6508 0.084 Uiso calc R 1 . .
    H H35B 0.4463 1.0214 0.6317 0.084 Uiso calc R 1 . .
    H H35C 0.3806 0.9956 0.6768 0.084 Uiso calc R 1 . .
    Cl Cl1 0.43030(16) 0.71863(12) 0.70588(4) 0.0412(3) Uani d . 1 . .
    Cl Cl2 0.35481(17) 0.69468(12) 0.60054(5) 0.0474(3) Uani d . 1 . .
    N N1 0.3286(5) 0.4787(4) 0.66606(13) 0.0385(10) Uani d . 1 . .
    N N2 0.7249(5) 0.6682(4) 0.65321(14) 0.0433(11) Uani d . 1 . .
    O O1 0.6057(4) 0.4866(3) 0.69627(11) 0.0388(8) Uani d . 1 . .
    O O2 0.2468(5) 0.9549(4) 0.63110(15) 0.0588(12) Uani d . 1 . .
    H H2A 0.2852 0.8955 0.6216 0.071 Uiso calc R 1 . .
    P P1 0.57943(18) 0.45692(12) 0.59589(4) 0.0401(3) Uani d . 1 . .
    Ru Ru1 0.50826(5) 0.58272(3) 0.648543(12) 0.03625(11) Uani d . 1 . .
loop_
    _atom_site_aniso_label
    _atom_site_aniso_U_11
    _atom_site_aniso_U_22
    _atom_site_aniso_U_33
    _atom_site_aniso_U_12
    _atom_site_aniso_U_13
    _atom_site_aniso_U_23
    C1 0.050(3) 0.057(4) 0.057(4) -0.008(3) -0.002(3) -0.018(3)
    C2 0.056(4) 0.058(4) 0.051(4) -0.014(3) -0.004(3) 0.008(3)
    C3 0.054(4) 0.044(3) 0.047(3) -0.016(3) -0.014(3) 0.011(3)
    C4 0.051(3) 0.050(3) 0.043(3) -0.005(3) -0.011(3) 0.008(3)
    C5 0.041(3) 0.035(3) 0.044(3) 0.004(3) 0.004(2) 0.001(2)
    C6 0.039(3) 0.049(3) 0.049(3) 0.012(3) -0.001(3) 0.018(2)
    C7 0.042(3) 0.036(3) 0.044(3) -0.002(2) -0.012(2) -0.004(2)
    C8 0.049(3) 0.051(3) 0.027(3) -0.012(3) -0.006(2) 0.006(2)
    C9 0.057(5) 0.058(4) 0.038(3) 0.015(3) -0.019(3) -0.021(3)
    C10 0.038(3) 0.059(4) 0.052(3) 0.005(3) -0.015(3) -0.016(3)
    C11 0.030(3) 0.043(3) 0.051(3) -0.006(2) 0.001(2) -0.009(2)
    C12 0.037(3) 0.034(3) 0.052(3) 0.000(2) -0.006(2) -0.012(2)
    C13 0.057(4) 0.036(3) 0.056(3) -0.002(3) 0.002(3) -0.001(3)
    C14 0.033(3) 0.056(3) 0.055(3) -0.005(3) 0.011(3) -0.012(3)
    C15 0.053(3) 0.044(3) 0.041(3) 0.004(3) 0.019(3) -0.015(2)
    C16 0.069(4) 0.051(4) 0.047(3) -0.009(3) 0.009(3) 0.011(3)
    C17 0.043(3) 0.040(3) 0.034(3) 0.005(2) 0.004(2) -0.021(2)
    C18 0.051(3) 0.039(3) 0.058(4) -0.001(3) -0.018(3) -0.019(3)
    C19 0.043(3) 0.059(4) 0.054(4) 0.015(3) -0.011(3) -0.019(3)
    C20 0.045(3) 0.044(3) 0.063(4) -0.003(3) -0.013(3) -0.022(3)
    C21 0.043(3) 0.057(4) 0.054(3) -0.011(3) -0.011(3) -0.014(3)
    C22 0.056(4) 0.037(3) 0.065(4) -0.015(3) -0.009(3) 0.005(3)
    C23 0.037(3) 0.035(3) 0.047(3) -0.008(2) -0.009(2) -0.008(2)
    C24 0.057(3) 0.039(3) 0.044(3) 0.001(2) -0.021(3) 0.000(3)
    C25 0.067(4) 0.045(3) 0.035(3) 0.005(3) 0.001(3) 0.024(2)
    C26 0.069(4) 0.037(3) 0.053(3) 0.022(3) -0.009(3) 0.003(3)
    C27 0.041(3) 0.031(3) 0.048(3) 0.013(2) -0.012(2) -0.016(2)
    C28 0.051(3) 0.046(3) 0.025(2) 0.000(3) -0.012(2) -0.004(2)
    C29 0.053(3) 0.040(3) 0.044(3) 0.015(3) 0.009(3) 0.013(3)
    C30 0.055(4) 0.045(3) 0.039(3) 0.004(3) 0.001(3) 0.003(2)
    C31 0.049(3) 0.046(3) 0.058(4) 0.025(3) 0.019(3) 0.017(3)
    C32 0.048(4) 0.047(3) 0.051(3) 0.016(3) 0.013(3) 0.026(3)
    C33 0.056(4) 0.041(3) 0.054(3) 0.015(2) 0.014(3) 0.006(3)
    C34 0.055(3) 0.034(3) 0.044(3) 0.007(2) 0.020(3) 0.006(2)
    C35 0.064(4) 0.057(4) 0.046(3) -0.013(3) 0.023(3) -0.020(3)
    Cl1 0.0449(7) 0.0410(7) 0.0376(6) -0.0005(6) -0.0036(6) -0.0007(5)
    Cl2 0.0492(8) 0.0461(8) 0.0470(7) -0.0014(6) -0.0080(6) 0.0143(6)
    N1 0.047(3) 0.043(3) 0.0254(19) -0.003(2) -0.0019(19) -0.0066(18)
    N2 0.047(3) 0.048(3) 0.035(2) -0.006(2) -0.007(2) -0.006(2)
    O1 0.045(2) 0.0283(18) 0.043(2) -0.0104(15) -0.0085(17) 0.0118(16)
    O2 0.059(3) 0.048(3) 0.069(3) 0.022(2) -0.015(2) -0.021(2)
    P1 0.0446(8) 0.0387(7) 0.0369(7) 0.0004(6) -0.0016(6) -0.0002(6)
    Ru1 0.0366(2) 0.03698(19) 0.03518(19) -0.0014(2) -0.0037(2) 0.00081(16)
_geom_special_details
;
All e.s.d.'s (except the e.s.d. in the dihedral angle between two l.s. planes)
are estimated using the full covariance matrix. The cell e.s.d.'s are taken
into account individually in the estimation of e.s.d.'s in distances, angles
and torsion angles; correlations between e.s.d.'s in cell parameters are only
used when they are defined by crystal symmetry. An approximate (isotropic)
treatment of cell e.s.d.'s is used for estimating e.s.d.'s involving l.s.
planes.
;
loop_
    _geom_bond_atom_site_label_1
    _geom_bond_atom_site_label_2
    _geom_bond_site_symmetry_2
    _geom_bond_distance
    _geom_bond_publ_flag
    C1 N1 . 1.356(8) ?
    C1 C2 . 1.362(9) ?
    C1 H1 . 0.9300 ?
    C2 C3 . 1.332(8) ?
    C2 H2 . 0.9300 ?
    C3 C4 . 1.374(8) ?
    C3 H3 . 0.9300 ?
    C4 C5 . 1.393(8) ?
    C4 H4 . 0.9300 ?
    C5 N1 . 1.369(7) ?
    C5 C6 . 1.524(8) ?
    C6 O1 . 1.466(7) ?
    C6 H6A . 0.9700 ?
    C6 H6B . 0.9700 ?
    C7 C8 . 1.390(8) ?
    C7 C12 . 1.390(8) ?
    C7 O1 . 1.391(7) ?
    C8 C9 . 1.390(9) ?
    C8 H8 . 0.9300 ?
    C9 C10 . 1.390(9) ?
    C9 H9 . 0.9300 ?
    C10 C11 . 1.390(8) ?
    C10 H10 . 0.9300 ?
    C11 C12 . 1.390(8) ?
    C11 C15 . 1.390(8) ?
    C12 N2 . 1.390(7) ?
    C13 N2 . 1.390(8) ?
    C13 C14 . 1.390(9) ?
    C13 C16 . 1.470(9) ?
    C14 C15 . 1.390(9) ?
    C14 H14 . 0.9300 ?
    C15 H15 . 0.9300 ?
    C16 H16A . 0.9600 ?
    C16 H16B . 0.9600 ?
    C16 H16C . 0.9600 ?
    C17 C18 . 1.371(8) ?
    C17 C22 . 1.392(8) ?
    C17 P1 . 1.872(6) ?
    C18 C19 . 1.406(8) ?
    C18 H18 . 0.9300 ?
    C19 C20 . 1.325(9) ?
    C19 H19 . 0.9300 ?
    C20 C21 . 1.337(9) ?
    C20 H20 . 0.9300 ?
    C21 C22 . 1.398(8) ?
    C21 H21 . 0.9300 ?
    C22 H22 . 0.9300 ?
    C23 C24 . 1.373(8) ?
    C23 C28 . 1.385(8) ?
    C23 P1 . 1.855(6) ?
    C24 C25 . 1.397(8) ?
    C24 H24 . 0.9300 ?
    C25 C26 . 1.363(9) ?
    C25 H25 . 0.9300 ?
    C26 C27 . 1.370(8) ?
    C26 H26 . 0.9300 ?
    C27 C28 . 1.398(7) ?
    C27 H27 . 0.9300 ?
    C28 H28 . 0.9300 ?
    C29 C30 . 1.354(8) ?
    C29 C34 . 1.407(9) ?
    C29 P1 . 1.837(6) ?
    C30 C31 . 1.369(8) ?
    C30 H30 . 0.9300 ?
    C31 C32 . 1.404(9) ?
    C31 H31 . 0.9300 ?
    C32 C33 . 1.372(8) ?
    C32 H32 . 0.9300 ?
    C33 C34 . 1.382(8) ?
    C33 H33 . 0.9300 ?
    C34 H34 . 0.9300 ?
    C35 O2 . 1.381(7) ?
    C35 H35A . 0.9600 ?
    C35 H35B . 0.9600 ?
    C35 H35C . 0.9600 ?
    Cl1 Ru1 . 2.4905(14) ?
    Cl2 Ru1 . 2.4104(14) ?
    N1 Ru1 . 2.067(5) ?
    N2 Ru1 . 2.162(5) ?
    O1 Ru1 . 2.060(3) ?
    O2 H2A . 0.8200 ?
    P1 Ru1 . 2.2931(15) ?
loop_
    _geom_angle_atom_site_label_1
    _geom_angle_atom_site_label_2
    _geom_angle_atom_site_label_3
    _geom_angle_site_symmetry_1
    _geom_angle_site_symmetry_3
    _geom_angle
    _geom_angle_publ_flag
    N1 C1 C2 . . 121.7(7) ?
    N1 C1 H1 . . 119.2 ?
    C2 C1 H1 . . 119.2 ?
    C3 C2 C1 . . 122.4(7) ?
    C3 C2 H2 . . 118.8 ?
    C1 C2 H2 . . 118.8 ?
    C2 C3 C4 . . 119.3(6) ?
    C2 C3 H3 . . 120.4 ?
    C4 C3 H3 . . 120.4 ?
    C3 C4 C5 . . 117.0(5) ?
    C3 C4 H4 . . 121.5 ?
    C5 C4 H4 . . 121.5 ?
    N1 C5 C4 . . 124.3(5) ?
    N1 C5 C6 . . 115.8(5) ?
    C4 C5 C6 . . 119.9(5) ?
    O1 C6 C5 . . 107.0(4) ?
    O1 C6 H6A . . 110.3 ?
    C5 C6 H6A . . 110.3 ?
    O1 C6 H6B . . 110.3 ?
    C5 C6 H6B . . 110.3 ?
    H6A C6 H6B . . 108.6 ?
    C8 C7 C12 . . 120.0(5) ?
    C8 C7 O1 . . 123.2(5) ?
    C12 C7 O1 . . 116.2(5) ?
    C9 C8 C7 . . 120.0(5) ?
    C9 C8 H8 . . 120.0 ?
    C7 C8 H8 . . 120.0 ?
    C8 C9 C10 . . 120.0(5) ?
    C8 C9 H9 . . 120.0 ?
    C10 C9 H9 . . 120.0 ?
    C11 C10 C9 . . 120.0(5) ?
    C11 C10 H10 . . 120.0 ?
    C9 C10 H10 . . 120.0 ?
    C12 C11 C10 . . 120.0(5) ?
    C12 C11 C15 . . 120.0(6) ?
    C10 C11 C15 . . 120.0(5) ?
    C11 C12 N2 . . 120.0(5) ?
    C11 C12 C7 . . 120.0(5) ?
    N2 C12 C7 . . 120.0(5) ?
    N2 C13 C14 . . 120.0(6) ?
    N2 C13 C16 . . 119.6(6) ?
    C14 C13 C16 . . 120.1(6) ?
    C13 C14 C15 . . 120.0(6) ?
    C13 C14 H14 . . 120.0 ?
    C15 C14 H14 . . 120.0 ?
    C14 C15 C11 . . 120.0(6) ?
    C14 C15 H15 . . 120.0 ?
    C11 C15 H15 . . 120.0 ?
    C13 C16 H16A . . 109.5 ?
    C13 C16 H16B . . 109.5 ?
    H16A C16 H16B . . 109.5 ?
    C13 C16 H16C . . 109.5 ?
    H16A C16 H16C . . 109.5 ?
    H16B C16 H16C . . 109.5 ?
    C18 C17 C22 . . 119.7(5) ?
    C18 C17 P1 . . 121.1(4) ?
    C22 C17 P1 . . 119.0(5) ?
    C17 C18 C19 . . 120.2(5) ?
    C17 C18 H18 . . 119.9 ?
    C19 C18 H18 . . 119.9 ?
    C20 C19 C18 . . 118.5(6) ?
    C20 C19 H19 . . 120.8 ?
    C18 C19 H19 . . 120.8 ?
    C19 C20 C21 . . 123.3(6) ?
    C19 C20 H20 . . 118.4 ?
    C21 C20 H20 . . 118.4 ?
    C20 C21 C22 . . 120.2(6) ?
    C20 C21 H21 . . 119.9 ?
    C22 C21 H21 . . 119.9 ?
    C17 C22 C21 . . 118.1(6) ?
    C17 C22 H22 . . 121.0 ?
    C21 C22 H22 . . 121.0 ?
    C24 C23 C28 . . 117.9(5) ?
    C24 C23 P1 . . 118.2(4) ?
    C28 C23 P1 . . 123.1(4) ?
    C23 C24 C25 . . 121.6(6) ?
    C23 C24 H24 . . 119.2 ?
    C25 C24 H24 . . 119.2 ?
    C26 C25 C24 . . 119.8(5) ?
    C26 C25 H25 . . 120.1 ?
    C24 C25 H25 . . 120.1 ?
    C25 C26 C27 . . 119.5(5) ?
    C25 C26 H26 . . 120.2 ?
    C27 C26 H26 . . 120.2 ?
    C26 C27 C28 . . 120.8(5) ?
    C26 C27 H27 . . 119.6 ?
    C28 C27 H27 . . 119.6 ?
    C23 C28 C27 . . 120.2(5) ?
    C23 C28 H28 . . 119.9 ?
    C27 C28 H28 . . 119.9 ?
    C30 C29 C34 . . 117.7(6) ?
    C30 C29 P1 . . 125.5(5) ?
    C34 C29 P1 . . 116.1(4) ?
    C29 C30 C31 . . 120.8(6) ?
    C29 C30 H30 . . 119.6 ?
    C31 C30 H30 . . 119.6 ?
    C30 C31 C32 . . 120.9(6) ?
    C30 C31 H31 . . 119.5 ?
    C32 C31 H31 . . 119.5 ?
    C33 C32 C31 . . 119.7(6) ?
    C33 C32 H32 . . 120.1 ?
    C31 C32 H32 . . 120.1 ?
    C32 C33 C34 . . 117.7(6) ?
    C32 C33 H33 . . 121.2 ?
    C34 C33 H33 . . 121.2 ?
    C33 C34 C29 . . 122.8(6) ?
    C33 C34 H34 . . 118.6 ?
    C29 C34 H34 . . 118.6 ?
    O2 C35 H35A . . 109.5 ?
    O2 C35 H35B . . 109.5 ?
    H35A C35 H35B . . 109.5 ?
    O2 C35 H35C . . 109.5 ?
    H35A C35 H35C . . 109.5 ?
    H35B C35 H35C . . 109.5 ?
    C1 N1 C5 . . 115.3(5) ?
    C1 N1 Ru1 . . 130.1(4) ?
    C5 N1 Ru1 . . 114.5(4) ?
    C13 N2 C12 . . 120.0(5) ?
    C13 N2 Ru1 . . 130.9(4) ?
    C12 N2 Ru1 . . 109.1(4) ?
    C7 O1 C6 . . 118.9(4) ?
    C7 O1 Ru1 . . 113.9(3) ?
    C6 O1 Ru1 . . 111.9(3) ?
    C35 O2 H2A . . 109.5 ?
    C29 P1 C23 . . 101.2(3) ?
    C29 P1 C17 . . 103.7(3) ?
    C23 P1 C17 . . 101.1(2) ?
    C29 P1 Ru1 . . 113.4(2) ?
    C23 P1 Ru1 . . 117.07(18) ?
    C17 P1 Ru1 . . 118.10(17) ?
    O1 Ru1 N1 . . 79.47(17) ?
    O1 Ru1 N2 . . 79.66(16) ?
    N1 Ru1 N2 . . 158.25(17) ?
    O1 Ru1 P1 . . 94.55(11) ?
    N1 Ru1 P1 . . 92.46(12) ?
    N2 Ru1 P1 . . 95.22(13) ?
    O1 Ru1 Cl2 . . 169.80(11) ?
    N1 Ru1 Cl2 . . 92.40(14) ?
    N2 Ru1 Cl2 . . 107.61(13) ?
    P1 Ru1 Cl2 . . 91.93(6) ?
    O1 Ru1 Cl1 . . 85.32(11) ?
    N1 Ru1 Cl1 . . 87.29(12) ?
    N2 Ru1 Cl1 . . 84.98(13) ?
    P1 Ru1 Cl1 . . 179.74(6) ?
    Cl2 Ru1 Cl1 . . 88.17(5) ?
