# Supplementary material for: cis-Dichlorido[2-methyl-8-(pyridin-2-ylmeth­oxy)quinoline-κ3 N,O,N′](triphenylphosphane-κP)ruthenium(II) methanol monosolvate
Source: Acta Crystallogr Sect E Struct Rep Online. 2010 Nov 27;66(Pt 12):m1679. doi: 10.1107/S1600536810047033 (PMC3011727; doi:10.1107/S1600536810047033)
Supplement: Supplementary file 2 [file e-66-m1679-Isup2.hkl]

# 
# h,k,l, Fc-squared, Fo-squared, sigma(Fo-squared) and status flag 
# 
data_I
_shelx_title ' xu                  in  P212121' 
_shelx_refln_list_code          4 
_shelx_F_calc_maximum      338.85 
_exptl_crystal_F_000      1464.00 
_reflns_d_resolution_high  0.8107 
 
loop_ 
 _symmetry_equiv_pos_as_xyz 
 'x, y, z' 
 '-x+1/2, -y, z+1/2' 
 'x+1/2, -y+1/2, -z' 
 '-x, y+1/2, -z+1/2' 
 
_cell_length_a     8.8681 
_cell_length_b    11.4801 
_cell_length_c    31.6351 
_cell_angle_alpha  90.000 
_cell_angle_beta   90.000 
_cell_angle_gamma  90.000 
 
_shelx_F_squared_multiplier     1.000 
 
loop_ 
 _refln_index_h 
 _refln_index_k 
 _refln_index_l 
 _refln_F_squared_calc 
 _refln_F_squared_meas 
 _refln_F_squared_sigma 
 _refln_observed_status 
   2   0   0      180.48      218.05     13.63 o 
   4   0   0     6292.52     6227.02    171.32 o 
   6   0   0     3007.51     2935.86    110.00 o 
   8   0   0      349.82      325.13     19.47 o 
  10   0   0      563.56      498.40     38.94 o 
   1   1   0     6729.36     6614.76     34.56 o 
   2   1   0    11436.12    11495.23     99.17 o 
   3   1   0      274.48      324.23    108.87 o 
   4   1   0      932.71     1246.93     87.44 o 
   5   1   0     3866.56     3820.69    148.61 o 
   6   1   0       87.80      142.04    129.47 o 
   7   1   0        0.31       46.66      4.86 o 
   8   1   0      164.94      195.67     17.03 o 
   9   1   0       86.56      132.73    109.82 o 
  10   1   0      343.18      288.13     44.75 o 
   0   2   0     2112.12     2430.65     90.53 o 
   1   2   0     2021.99     2057.33     73.49 o 
   2   2   0     3462.89     3751.55     63.57 o 
   3   2   0     4162.20     4035.38     84.31 o 
   4   2   0     2953.20     2911.78    131.41 o 
   5   2   0     7582.95     7282.17     92.53 o 
   6   2   0     2272.04     2212.82     84.39 o 
   7   2   0     2011.76     1945.18     57.92 o 
   8   2   0      933.37      966.05    115.27 o 
   9   2   0     1586.65     1554.97     45.26 o 
  10   2   0      270.18      365.86     48.74 o 
   1   3   0    19785.92    19336.22    366.00 o 
   2   3   0     4792.73     3929.38     80.12 o 
   3   3   0     8719.80     8239.69    275.92 o 
   4   3   0        9.93       95.01    101.80 o 
   5   3   0       55.26      151.23     36.93 o 
   6   3   0      316.21      252.20    129.05 o 
   7   3   0      798.92      924.36    124.33 o 
   8   3   0     1813.00     1824.01    127.74 o 
   9   3   0       86.49       94.56    126.65 o 
  10   3   0      179.62      204.13     47.65 o 
   0   4   0     1243.51     1425.36     83.31 o 
   1   4   0        4.39       87.00     92.52 o 
   2   4   0     2254.98     2596.63     44.34 o 
   3   4   0    11338.60    10925.13    109.18 o 
   4   4   0     4622.96     4192.16     44.19 o 
   5   4   0     7556.15     7446.72     68.00 o 
   6   4   0      896.89     1118.26     61.83 o 
   7   4   0     2172.12     2321.45     63.86 o 
   8   4   0     1168.28     1125.33     61.70 o 
   9   4   0     1661.23     1489.35    157.70 o 
  10   4   0       52.24      114.32     24.82 o 
   1   5   0      326.90      311.97     45.81 o 
   2   5   0        1.41       71.97     46.12 o 
   3   5   0      732.15      933.80     28.02 o 
   4   5   0      771.69      811.18     57.84 o 
   5   5   0      106.86      129.51      5.21 o 
   6   5   0       78.21      148.41     70.31 o 
   7   5   0       67.53       91.67     49.67 o 
   8   5   0      477.29      517.02     47.15 o 
   9   5   0      349.51      326.03     77.00 o 
  10   5   0      231.29      266.09     43.32 o 
   0   6   0     3550.67     3498.29     80.58 o 
   1   6   0     1784.06     1695.87     54.57 o 
   2   6   0    15901.55    15303.43    476.54 o 
   3   6   0     1053.59      988.41     31.64 o 
   4   6   0     7307.50     6890.68    109.16 o 
   5   6   0      306.11      338.04     17.60 o 
   6   6   0     3529.71     3141.52     50.83 o 
   7   6   0       27.53       65.31     30.72 o 
   8   6   0      531.11      580.54     45.33 o 
   9   6   0      198.59      233.80     44.51 o 
   1   7   0      969.42     1192.74     60.00 o 
   2   7   0      958.62     1138.05     33.46 o 
   3   7   0      664.42      850.41     80.84 o 
   4   7   0     2813.57     2849.52     78.63 o 
   5   7   0        0.97       53.46     35.89 o 
   6   7   0       46.08      145.64     48.57 o 
   7   7   0      146.26      121.68     47.20 o 
   8   7   0      123.43      158.12     25.24 o 
   9   7   0      177.89      189.94     78.43 o 
   0   8   0     3150.04     3301.87    218.05 o 
   1   8   0    13297.88    13064.81     89.56 o 
   2   8   0      256.26      335.49     43.01 o 
   3   8   0     2837.97     2779.17     69.74 o 
   4   8   0      148.60      173.55     65.29 o 
   5   8   0      690.51      611.15     30.69 o 
   6   8   0      755.04      744.24     46.23 o 
   7   8   0       68.58      108.97     12.86 o 
   8   8   0      575.90      491.14     24.19 o 
   9   8   0      219.76      243.48     34.42 o 
   1   9   0      228.18      237.25     34.47 o 
   2   9   0        7.96       78.21    140.54 o 
   3   9   0     1324.56     1214.47     64.80 o 
   4   9   0      307.37      362.74     49.46 o 
   5   9   0      610.16      575.55     39.17 o 
   6   9   0      492.49      486.37     63.46 o 
   7   9   0        9.74       44.78      9.03 o 
   8   9   0        2.91       56.88     33.53 o 
   0  10   0      321.88      273.53    129.47 o 
   1  10   0     2257.05     2149.76     43.28 o 
   2  10   0      603.85      587.70     17.50 o 
   3  10   0     2113.25     1854.38     28.63 o 
   4  10   0        2.02       53.11     46.23 o 
   5  10   0      575.64      556.60     20.66 o 
   6  10   0      514.67      585.14    133.58 o 
   7  10   0     1202.06      989.27     73.48 o 
   1  11   0      340.24      388.80     49.16 o 
   2  11   0      278.63      351.42     70.24 o 
   3  11   0       70.25      126.10    108.86 o 
   4  11   0      483.82      494.82     46.19 o 
   5  11   0      208.98      181.65    140.60 o 
   6  11   0        0.49       38.94     37.08 o 
   0  12   0       23.25       58.41      4.87 o 
   1  12   0        5.63       79.78    117.23 o 
   2  12   0      956.78      899.96    121.82 o 
   3  12   0      158.63      211.59     20.17 o 
   4  12   0     1247.07     1164.44     45.75 o 
   5  12   0        0.42      104.91    151.20 o 
   1  13   0        5.66       86.74     54.90 o 
   2  13   0      172.92      280.41     71.53 o 
   3  13   0       74.69      135.22    109.51 o 
   4  13   0       61.32      107.61     16.48 o 
   0  14   0        4.98       46.72     43.80 o 
   1  14   0      402.92      410.25    146.07 o 
   1   0   1    30175.57    30121.53    235.57 o 
   2   0   1     6143.41     5863.93     14.60 o 
   3   0   1     1971.45     1953.11     59.10 o 
   4   0   1        1.26       63.84    135.10 o 
   5   0   1     1407.29     1548.81    144.26 o 
   6   0   1     1434.41     1479.90    138.23 o 
   7   0   1     1336.16     1358.95     44.78 o 
   8   0   1      209.74      262.58     95.39 o 
   9   0   1      626.34      544.32     38.39 o 
  10   0   1      174.43      237.43    138.88 o 
 -10   1   1      281.57      233.62      1.95 o 
  -9   1   1      181.22      248.32     55.93 o 
  -8   1   1      775.76      823.27    135.74 o 
  -7   1   1      585.62      546.28      9.25 o 
  -6   1   1      440.13      447.09     36.99 o 
  -5   1   1     1195.84     1481.09    141.69 o 
  -4   1   1     3705.56     3638.42     60.84 o 
  -3   1   1     4041.08     4332.41    106.43 o 
  -2   1   1     6616.37     6383.45     36.73 o 
  -1   1   1    18826.94    18981.73    144.97 o 
   0   1   1     2052.01     2395.01     95.45 o 
   1   1   1    18460.75    18913.26    122.09 o 
   2   1   1     6678.30     6659.93     90.50 o 
   3   1   1     4210.76     4404.70     79.81 o 
   4   1   1     3719.71     3592.26    159.64 o 
   5   1   1     1124.38     1048.55     16.04 o 
   6   1   1      406.98      414.32     26.29 o 
   7   1   1      596.68      620.04     34.44 o 
   8   1   1      715.39      727.53     29.20 o 
   9   1   1      184.90      185.32     28.14 o 
  10   1   1      306.26      304.07    118.33 o 
 -10   2   1       84.19      100.06      8.68 o 
  -9   2   1      962.58     1104.88    164.76 o 
  -8   2   1      839.91      821.50    119.24 o 
  -7   2   1     1165.70     1246.63     92.59 o 
  -6   2   1     3305.28     3498.37    164.03 o 
  -5   2   1     1400.03     1438.54    141.07 o 
  -4   2   1     8341.00     8309.14    199.14 o 
  -3   2   1     3576.68     3562.76    108.52 o 
  -2   2   1    18815.79    18449.63    119.95 o 
  -1   2   1    18567.76    17976.59     69.89 o 
   0   2   1    13138.97    13833.62    127.52 o 
   1   2   1    19002.72    18749.76    263.56 o 
   2   2   1    18462.29    18401.45    167.48 o 
   3   2   1     3561.36     3528.78     81.43 o 
   4   2   1     8127.81     7747.94    148.35 o 
   5   2   1     1490.73     1269.58     59.98 o 
   6   2   1     3274.84     3557.01     99.03 o 
   7   2   1     1118.72     1322.77     55.97 o 
   8   2   1      907.26      877.98    137.48 o 
   9   2   1      966.66      913.67    110.81 o 
  10   2   1       88.59      143.76    144.14 o 
 -10   3   1      259.36      262.50     50.55 o 
  -9   3   1      227.59      245.62     53.95 o 
  -8   3   1     1285.57     1165.90     93.16 o 
  -7   3   1     1574.09     1757.36    110.00 o 
  -6   3   1     2003.45     2195.55     78.13 o 
  -5   3   1      179.38      224.96     18.98 o 
  -4   3   1     7459.09     7217.25     86.48 o 
  -3   3   1     1972.76     2447.32     49.61 o 
  -2   3   1     1804.75     1824.00     99.68 o 
  -1   3   1     3735.74     3927.23     83.16 o 
   0   3   1     6011.85     6051.79     60.51 o 
   1   3   1     3799.79     3882.25     42.37 o 
   2   3   1     1932.07     2052.18     58.61 o 
   3   3   1     1924.82     2278.49     82.00 o 
   4   3   1     7584.54     7323.56     92.03 o 
   5   3   1      212.40      250.50     12.11 o 
   6   3   1     2002.64     2083.78     71.34 o 
   7   3   1     1544.47     1564.64     11.68 o 
   8   3   1     1243.97     1188.27     89.33 o 
   9   3   1      231.62      267.14     49.92 o 
  10   3   1      249.39      306.24     64.65 o 
 -10   4   1      477.25      464.37     18.50 o 
  -9   4   1      483.33      555.83    101.24 o 
  -8   4   1     1142.80     1060.62     77.87 o 
  -7   4   1     2406.96     2130.57     47.10 o 
  -6   4   1     3127.89     2894.55     29.35 o 
  -5   4   1     4660.09     4679.53    128.06 o 
  -4   4   1     6580.92     6344.78     38.51 o 
  -3   4   1     3750.59     3702.34     95.01 o 
  -2   4   1     4314.15     4836.21     28.89 o 
  -1   4   1    11185.50    11268.59    100.55 o 
   0   4   1       23.97      160.55     26.49 o 
   1   4   1    10858.53    11028.18    132.85 o 
   2   4   1     4205.73     4764.24     87.31 o 
   3   4   1     3916.12     3825.54     54.23 o 
   4   4   1     6388.03     6231.36     76.81 o 
   5   4   1     4757.54     4803.64     95.89 o 
   6   4   1     3167.33     3075.33     43.67 o 
   7   4   1     2315.85     2182.73     64.46 o 
   8   4   1     1121.49     1041.68     23.38 o 
   9   4   1      489.59      536.95     91.84 o 
  10   4   1      481.45      451.81     18.50 o 
 -10   5   1       14.42       95.11     45.41 o 
  -9   5   1      579.78      574.12    136.16 o 
  -8   5   1     1024.05     1044.61     47.21 o 
  -7   5   1      840.28      801.22     52.29 o 
  -6   5   1     1388.56     1459.20     81.76 o 
  -5   5   1     3743.52     3603.37     53.89 o 
  -4   5   1     2144.73     2131.74     70.27 o 
  -3   5   1     4695.25     4710.13     42.43 o 
  -2   5   1      462.90      495.14     18.64 o 
  -1   5   1      151.83      205.32     23.64 o 
   0   5   1        2.90       63.40     19.71 o 
   1   5   1      142.72      202.56     74.57 o 
   2   5   1      465.07      531.36     28.70 o 
   3   5   1     4569.36     4414.91     75.12 o 
   4   5   1     2145.13     2071.36     31.87 o 
   5   5   1     3628.59     3654.94     48.86 o 
   6   5   1     1369.38     1308.45     42.52 o 
   7   5   1      870.89      991.57    126.75 o 
   8   5   1     1023.95     1009.27     22.76 o 
   9   5   1      595.29      575.94     39.00 o 
  10   5   1       15.60      161.52    163.54 o 
  -9   6   1      185.21      211.86     90.54 o 
  -8   6   1      317.51      363.92     96.15 o 
  -7   6   1     1447.09     1450.64     75.18 o 
  -6   6   1      151.82      187.33     37.50 o 
  -5   6   1      923.83     1076.46     76.74 o 
  -4   6   1      193.83      219.45     34.54 o 
  -3   6   1    10002.26     9625.42    203.48 o 
  -2   6   1      641.00      676.77     45.51 o 
  -1   6   1     8767.04     8214.60     61.31 o 
   0   6   1      702.28      771.18     16.84 o 
   1   6   1     8976.62     8514.06    185.04 o 
   2   6   1      623.79      635.04     28.70 o 
   3   6   1    10246.68     9498.61     24.81 o 
   4   6   1      192.84      207.44     11.22 o 
   5   6   1     1008.79     1179.55     57.07 o 
   6   6   1      162.89      258.76     44.36 o 
   7   6   1     1442.51     1418.50     66.13 o 
   8   6   1      304.88      324.54     62.69 o 
   9   6   1      160.10      169.38     78.16 o 
  -9   7   1       99.82      168.83     38.45 o 
  -8   7   1      192.23      232.42     65.76 o 
  -7   7   1      580.74      610.85     44.62 o 
  -6   7   1      459.65      476.18      8.76 o 
  -5   7   1       60.34       88.58      4.13 o 
  -4   7   1      525.96      517.53     15.89 o 
  -3   7   1     1822.82     1781.22     91.12 o 
  -2   7   1     2649.58     2671.32     32.25 o 
  -1   7   1     5512.04     5301.22     59.44 o 
   0   7   1      431.78      463.08     45.55 o 
   1   7   1     5546.62     5203.85     57.89 o 
   2   7   1     2592.43     2571.87    157.06 o 
   3   7   1     1787.35     1825.30     83.31 o 
   4   7   1      514.63      553.57    116.70 o 
   5   7   1       77.87      180.86     98.84 o 
   6   7   1      474.16      517.45     62.67 o 
   7   7   1      617.53      692.27     69.08 o 
   8   7   1      193.55      202.27     29.42 o 
   9   7   1      116.65      312.70    159.16 o 
  -9   8   1       74.67      136.83     83.65 o 
  -8   8   1      126.23      156.36     13.45 o 
  -7   8   1      263.18      272.34     83.71 o 
  -6   8   1      769.30      637.76     16.23 o 
  -5   8   1     2076.15     2016.49     74.90 o 
  -4   8   1     1237.72     1123.30     97.75 o 
  -3   8   1      933.50      884.88     92.10 o 
  -2   8   1     4049.27     4046.90    106.44 o 
  -1   8   1     3129.03     3251.56     65.67 o 
   0   8   1     5954.67     5674.39    180.08 o 
   1   8   1     3033.23     2938.30     69.40 o 
   2   8   1     4035.39     4120.04     75.32 o 
   3   8   1      978.99     1091.63    123.11 o 
   4   8   1     1193.18     1229.69     53.57 o 
   5   8   1     2052.96     2027.85     24.27 o 
   6   8   1      732.16      875.21    101.31 o 
   7   8   1      259.33      254.34     25.98 o 
   8   8   1      143.07      214.98     45.31 o 
   9   8   1       67.38      132.28     54.18 o 
  -8   9   1      174.20      193.71     79.60 o 
  -7   9   1       70.23      105.65     14.12 o 
  -6   9   1      672.14      725.69     72.26 o 
  -5   9   1      210.80      231.95      5.67 o 
  -4   9   1      105.32      137.11     44.70 o 
  -3   9   1      300.93      332.50     45.19 o 
  -2   9   1     2466.46     2550.17     91.61 o 
  -1   9   1      112.62      187.21     92.69 o 
   0   9   1     3352.50     3164.21    107.68 o 
   1   9   1      112.87      195.07     58.49 o 
   2   9   1     2476.16     2565.53     78.26 o 
   3   9   1      293.79      307.63     65.77 o 
   4   9   1      134.89      179.12     88.97 o 
   5   9   1      236.09      262.90     21.35 o 
   6   9   1      689.81      674.95     46.68 o 
   7   9   1       62.22       87.60     69.42 o 
   8   9   1      152.21      181.70      9.56 o 
  -7  10   1      224.08      248.41     33.48 o 
  -6  10   1      582.80      655.96    108.57 o 
  -5  10   1      199.38      211.23     72.95 o 
  -4  10   1      418.01      493.22    127.36 o 
  -3  10   1      394.35      427.99    112.26 o 
  -2  10   1     1145.64     1332.92     75.41 o 
  -1  10   1      642.56      719.17    101.59 o 
   0  10   1     1047.35     1165.34    128.49 o 
   1  10   1      663.87      661.18     75.01 o 
   2  10   1     1099.33     1055.47     38.72 o 
   3  10   1      367.81      380.26    109.81 o 
   4  10   1      391.81      530.93     68.44 o 
   5  10   1      208.50      229.41     47.82 o 
   6  10   1      580.08      607.47     13.59 o 
   7  10   1      235.31      242.04     62.61 o 
  -6  11   1      162.75      280.45     60.77 o 
  -5  11   1      705.44      637.55     69.60 o 
  -4  11   1      345.31      429.70    104.98 o 
  -3  11   1      318.53      314.13    119.68 o 
  -2  11   1      210.86      251.81    112.52 o 
  -1  11   1      304.05      326.12     38.39 o 
   0  11   1      220.18      246.94    102.43 o 
   1  11   1      316.16      362.24    146.50 o 
   2  11   1      214.62      231.65     10.64 o 
   3  11   1      345.39      299.82     80.80 o 
   4  11   1      318.51      400.60     64.77 o 
   5  11   1      700.75      708.48    100.75 o 
   6  11   1      167.34      207.55     51.21 o 
  -5  12   1      925.17      770.01     43.80 o 
  -4  12   1       70.54       93.45      8.75 o 
  -3  12   1      282.80      296.65    102.21 o 
  -2  12   1       93.30      334.91     75.93 o 
  -1  12   1      415.43      413.53     35.57 o 
   0  12   1        0.06       51.20     33.08 o 
   1  12   1      401.19      379.63      4.86 o 
   2  12   1       93.58      184.98     79.73 o 
   3  12   1      266.28      295.27     17.45 o 
   4  12   1       69.26       98.48     28.23 o 
   5  12   1      957.67      957.17    134.33 o 
  -4  13   1      206.66      227.19     70.16 o 
  -3  13   1      361.00      327.42     27.75 o 
  -2  13   1       79.13      163.11    114.46 o 
  -1  13   1      139.58      210.33    120.00 o 
   0  13   1       21.01       93.26     58.70 o 
   1  13   1      126.43      143.29     17.79 o 
   2  13   1       70.81      141.51     39.25 o 
   3  13   1      362.45      391.75    100.73 o 
   4  13   1      197.85      195.61     38.44 o 
  -1  14   1      351.92      366.90    122.50 o 
   0  14   1      201.48      394.11    113.40 o 
   1  14   1      340.56      337.80     51.32 o 
   1   0   2     2275.10     2217.41     17.52 o 
   2   0   2    19886.93    19337.44     14.60 o 
   3   0   2        9.26      131.41     69.11 o 
   4   0   2     5244.50     5347.15     52.08 o 
   5   0   2     2746.38     2607.32     82.08 o 
   6   0   2      144.99      212.68     61.36 o 
   7   0   2      383.61      323.78     42.23 o 
   8   0   2      530.54      501.95    133.58 o 
   9   0   2        9.83       60.35    136.63 o 
  10   0   2        1.02       54.91     51.10 o 
 -10   1   2     1026.55      995.31     44.29 o 
  -9   1   2      390.51      389.89    110.38 o 
  -8   1   2      455.76      472.32     46.48 o 
  -7   1   2     2358.62     2198.36     99.29 o 
  -6   1   2     3429.66     3474.69     97.55 o 
  -5   1   2      489.98      582.80    167.43 o 
  -4   1   2     3402.51     3325.89     70.57 o 
  -3   1   2      360.53      493.81     89.30 o 
  -2   1   2    19624.67    19630.12    307.00 o 
  -1   1   2     4170.13     4527.37     61.18 o 
   0   1   2   114819.61   111955.97   1058.54 o 
   1   1   2     4054.07     4402.01     38.62 o 
   2   1   2    20037.10    19597.38     80.92 o 
   3   1   2      286.91      418.57     76.90 o 
   4   1   2     3590.39     3620.07     69.98 o 
   5   1   2      503.13      637.59     85.20 o 
   6   1   2     3470.84     3307.73    110.00 o 
   7   1   2     2349.76     2458.00     95.87 o 
   8   1   2      404.32      384.38     65.22 o 
   9   1   2      373.22      371.32     41.55 o 
  10   1   2     1001.99      981.32    101.24 o 
 -10   2   2      396.37      340.70     81.15 o 
  -9   2   2      105.77      255.73     30.18 o 
  -8   2   2      644.91      658.36     71.77 o 
  -7   2   2       29.81       76.89     56.60 o 
  -6   2   2     2263.22     2108.30     59.87 o 
  -5   2   2      932.28     1133.40     50.27 o 
  -4   2   2     1154.74     1190.82     34.80 o 
  -3   2   2    15130.24    15358.09    233.85 o 
  -2   2   2    12571.32    13079.68     74.30 o 
  -1   2   2     4590.91     4423.68     27.79 o 
   0   2   2     4104.34     4626.22     69.41 o 
   1   2   2     4909.92     4750.18     78.16 o 
   2   2   2    12522.22    12739.10    230.19 o 
   3   2   2    14874.38    16010.48    114.42 o 
   4   2   2     1163.80     1151.88     40.08 o 
   5   2   2      868.65      922.54     42.83 o 
   6   2   2     2245.21     2357.74    134.15 o 
   7   2   2       29.17       93.05     24.34 o 
   8   2   2      630.79      676.51    144.30 o 
   9   2   2      108.11      209.08    108.24 o 
  10   2   2      377.85      334.76     89.55 o 
 -10   3   2       98.11      138.23     36.09 o 
  -9   3   2     1811.43     1693.35     32.12 o 
  -8   3   2       59.78       76.90     10.69 o 
  -7   3   2     3340.78     3337.71     57.43 o 
  -6   3   2      228.88      245.94     24.01 o 
  -5   3   2    10697.62    10028.69    288.07 o 
  -4   3   2     1547.23     1573.12     78.46 o 
  -3   3   2    17486.01    16822.20    163.03 o 
  -2   3   2     3010.85     2797.10     37.05 o 
  -1   3   2     8268.09     8136.26    175.95 o 
   0   3   2      261.18      255.36     18.87 o 
   1   3   2     8778.98     8632.67    117.60 o 
   2   3   2     2975.24     3005.70     58.01 o 
   3   3   2    17523.94    17011.69     75.51 o 
   4   3   2     1501.83     1678.55     69.93 o 
   5   3   2    10873.34    10061.43    375.12 o 
   6   3   2      231.89      281.18     68.07 o 
   7   3   2     3215.67     3107.78     78.85 o 
   8   3   2       58.95      129.68     41.07 o 
   9   3   2     1852.68     1997.19    135.95 o 
  10   3   2       99.53      136.44     83.02 o 
 -10   4   2      364.37      345.30    110.84 o 
  -9   4   2      168.95      221.94    216.10 o 
  -8   4   2     1470.29     1585.42     85.64 o 
  -7   4   2      648.51      957.51     94.36 o 
  -6   4   2      635.56      708.15     29.93 o 
  -5   4   2     1011.82      991.33     60.14 o 
  -4   4   2      410.39      512.58     64.15 o 
  -3   4   2       70.57       72.06     26.07 o 
  -2   4   2     2650.16     2705.68     53.20 o 
  -1   4   2      858.88     1067.79    106.54 o 
   0   4   2     1908.62     2272.87     55.81 o 
   1   4   2      937.30     1106.35     51.13 o 
   2   4   2     2573.26     2403.51     51.53 o 
   3   4   2       55.12       81.74     17.09 o 
   4   4   2      445.26      475.10     25.97 o 
   5   4   2      986.24      940.10     18.53 o 
   6   4   2      673.72      754.76     33.58 o 
   7   4   2      696.38      856.76     33.23 o 
   8   4   2     1430.85     1401.90     27.52 o 
   9   4   2      189.70      223.26     41.99 o 
  10   4   2      367.61      359.64     91.02 o 
 -10   5   2      534.49      481.60     83.61 o 
  -9   5   2      337.58      353.03     98.50 o 
  -8   5   2      990.23     1103.07     33.66 o 
  -7   5   2      192.16      227.78     19.63 o 
  -6   5   2     1247.47     1257.41     49.11 o 
  -5   5   2     3373.99     3363.22     35.73 o 
  -4   5   2     9079.71     8770.34    104.32 o 
  -3   5   2     5585.17     5282.15     33.78 o 
  -2   5   2    12148.33    11792.03    161.61 o 
  -1   5   2       56.21      129.67     58.45 o 
   0   5   2     1230.75     1484.19     57.01 o 
   1   5   2       86.00      147.51     30.49 o 
   2   5   2    12087.63    11648.84    195.49 o 
   3   5   2     5718.33     5375.23    142.76 o 
   4   5   2     9047.61     8379.49     43.78 o 
   5   5   2     3379.05     3519.45     51.10 o 
   6   5   2     1246.57     1234.93     90.16 o 
   7   5   2      175.24      205.68     35.61 o 
   8   5   2     1002.49     1024.12     18.50 o 
   9   5   2      371.22      396.83    115.54 o 
  10   5   2      534.22      475.12     44.92 o 
  -9   6   2      441.62      415.82    106.00 o 
  -8   6   2      160.68      202.32     94.00 o 
  -7   6   2      717.89      643.90     46.11 o 
  -6   6   2      922.85     1002.42    108.25 o 
  -5   6   2      319.14      374.12     71.71 o 
  -4   6   2      686.19      632.98     26.10 o 
  -3   6   2      143.72      166.19      7.51 o 
  -2   6   2     5423.44     5490.33     87.14 o 
  -1   6   2      276.73      328.41     29.73 o 
   0   6   2       41.66       60.66      9.75 o 
   1   6   2      247.33      351.55     41.04 o 
   2   6   2     5455.85     5456.45     52.22 o 
   3   6   2      149.80      149.56     15.03 o 
   4   6   2      722.28      778.07     24.85 o 
   5   6   2      343.92      461.67     45.38 o 
   6   6   2      906.45      863.17     67.49 o 
   7   6   2      736.22      600.54     69.77 o 
   8   6   2      158.91      198.53    136.92 o 
   9   6   2      453.94      415.15     70.09 o 
  -9   7   2      102.03      124.10    132.60 o 
  -8   7   2      911.71      838.87     74.13 o 
  -7   7   2       59.86      183.25     36.00 o 
  -6   7   2     2708.12     2570.02     88.53 o 
  -5   7   2      114.33      136.25     27.53 o 
  -4   7   2      768.89      732.08      8.48 o 
  -3   7   2     3441.45     3322.12     76.22 o 
  -2   7   2     5138.64     5165.54     85.41 o 
  -1   7   2     1650.56     1719.42     43.96 o 
   0   7   2    10728.83     9929.60     60.73 o 
   1   7   2     1598.11     1908.09     89.66 o 
   2   7   2     5089.07     4951.43     87.74 o 
   3   7   2     3331.61     3146.48     46.72 o 
   4   7   2      777.72      797.75     41.87 o 
   5   7   2      100.63      168.95     85.95 o 
   6   7   2     2682.42     2650.28     58.46 o 
   7   7   2       48.94       96.84     34.31 o 
   8   7   2      883.37      971.96     88.67 o 
   9   7   2      113.89      121.68    120.15 o 
  -9   8   2       23.13       75.85     76.47 o 
  -8   8   2      132.53      193.65     55.96 o 
  -7   8   2       16.85       51.99     27.43 o 
  -6   8   2      103.14      166.35     48.09 o 
  -5   8   2     1119.24     1040.96     83.16 o 
  -4   8   2     1532.22     1632.61     85.16 o 
  -3   8   2     2624.67     2489.50    138.94 o 
  -2   8   2      312.11      367.80     55.02 o 
  -1   8   2     1062.04     1218.62    162.07 o 
   0   8   2       48.27       76.68     25.91 o 
   1   8   2     1063.19     1101.16     98.86 o 
   2   8   2      331.72      381.77     46.84 o 
   3   8   2     2601.39     2576.73     25.45 o 
   4   8   2     1534.42     1494.08     20.41 o 
   5   8   2     1061.10      978.90     24.60 o 
   6   8   2      122.11      152.06     29.50 o 
   7   8   2       19.47       51.59     33.06 o 
   8   8   2      124.65      142.64     45.91 o 
   9   8   2       24.72      199.58    124.08 o 
  -8   9   2       43.78       87.53    105.21 o 
  -7   9   2     1198.63     1115.58     86.74 o 
  -6   9   2       21.73       72.45     41.38 o 
  -5   9   2     1250.48     1270.27    134.46 o 
  -4   9   2       22.36       77.89     27.44 o 
  -3   9   2     1268.55     1206.37     46.91 o 
  -2   9   2        1.57       47.95     25.72 o 
  -1   9   2     9138.01     8291.28     51.10 o 
   0   9   2       11.08       68.87     85.14 o 
   1   9   2     9019.20     8214.60     66.35 o 
   2   9   2        1.25       75.95     43.66 o 
   3   9   2     1276.18     1427.17     95.17 o 
   4   9   2       21.59       85.29     20.22 o 
   5   9   2     1312.23     1282.78     28.50 o 
   6   9   2       22.09       84.53     72.65 o 
   7   9   2     1228.83     1227.22     85.75 o 
   8   9   2       42.22      112.83     74.32 o 
  -7  10   2      101.68      223.16     56.27 o 
  -6  10   2       84.41      146.24     10.52 o 
  -5  10   2      950.92      894.74     72.50 o 
  -4  10   2      514.32      506.16     38.04 o 
  -3  10   2      234.32      233.66      8.75 o 
  -2  10   2      328.09      514.09    115.35 o 
  -1  10   2      345.15      393.66     70.43 o 
   0  10   2      371.49      324.15     39.78 o 
   1  10   2      333.02      364.61    104.79 o 
   2  10   2      324.59      354.34     50.62 o 
   3  10   2      209.88      209.68     26.77 o 
   4  10   2      470.36      474.05     50.52 o 
   5  10   2      949.21      883.83      8.27 o 
   6  10   2       82.92      115.12     21.69 o 
   7  10   2       99.89      109.13      8.68 o 
  -6  11   2      983.64      899.19    196.15 o 
  -5  11   2      126.27      127.60      9.72 o 
  -4  11   2     1084.74     1243.77    150.39 o 
  -3  11   2     1352.69     1345.93    100.26 o 
  -2  11   2      507.22      725.42    132.00 o 
  -1  11   2      223.02      272.79     21.42 o 
   0  11   2      296.02      299.02     36.55 o 
   1  11   2      211.23      485.53    101.40 o 
   2  11   2      533.52      575.30    106.34 o 
   3  11   2     1326.40     1193.52     21.42 o 
   4  11   2     1091.81     1136.18    106.83 o 
   5  11   2      109.71      116.81     17.42 o 
   6  11   2      978.47      865.72     30.72 o 
  -5  12   2       35.10      130.77     88.84 o 
  -4  12   2      100.25      160.60     51.10 o 
  -3  12   2       34.55       91.74     28.53 o 
  -2  12   2       87.80      109.68     67.91 o 
  -1  12   2      255.42      293.47     57.13 o 
   0  12   2      518.44      601.55     68.46 o 
   1  12   2      260.26      312.07     44.29 o 
   2  12   2       76.64      163.12    128.70 o 
   3  12   2       37.17      187.94     76.66 o 
   4  12   2      102.07      244.99     85.46 o 
   5  12   2       36.26       68.57     32.05 o 
  -4  13   2      648.98      784.50    153.31 o 
  -3  13   2      209.01      244.96     81.90 o 
  -2  13   2      542.10      632.91    124.09 o 
  -1  13   2       70.12      131.85    115.25 o 
   0  13   2      374.46      381.09     62.48 o 
   1  13   2       65.31      110.70     56.95 o 
   2  13   2      533.15      461.02    104.51 o 
   3  13   2      215.30      216.02    121.69 o 
   4  13   2      670.26      655.87     86.84 o 
  -1  14   2       53.41      160.23     92.91 o 
   0  14   2       86.85      120.35     12.65 o 
   1  14   2       61.86       92.48     75.68 o 
   1   0   3    15965.34    16316.61    105.13 o 
   2   0   3      153.76      171.51     80.92 o 
   3   0   3       48.20      184.44     44.45 o 
   4   0   3     2028.85     2089.94     78.54 o 
   5   0   3     1395.18     1472.98    147.96 o 
   6   0   3      142.46      177.69     37.66 o 
   7   0   3      350.46      364.34     11.90 o 
   8   0   3        0.70       51.63     91.63 o 
   9   0   3        3.59       44.78     58.31 o 
  10   0   3      602.22      534.94    124.12 o 
 -10   1   3      221.25      240.68     60.87 o 
  -9   1   3     1358.29     1369.87    148.50 o 
  -8   1   3       44.37       92.86     19.48 o 
  -7   1   3     2130.43     2000.51     46.24 o 
  -6   1   3     1564.43     1584.08     65.71 o 
  -5   1   3     6268.77     6172.79     90.66 o 
  -4   1   3     7866.82     8142.40    237.03 o 
  -3   1   3    11337.89    11882.63    150.39 o 
  -2   1   3    10868.56    10351.21    559.20 o 
  -1   1   3    26205.91    26190.97     72.18 o 
   0   1   3    17690.17    17537.46    246.25 o 
   1   1   3    26103.45    26441.58    156.01 o 
   2   1   3    10644.65    10659.90     90.79 o 
   3   1   3    11546.31    11765.28    174.73 o 
   4   1   3     8003.23     7993.79    162.56 o 
   5   1   3     6542.51     6297.54    119.73 o 
   6   1   3     1498.15     1501.60    125.15 o 
   7   1   3     2183.46     2027.18    119.25 o 
   8   1   3       53.60      112.69    110.34 o 
   9   1   3     1296.72     1179.64     40.59 o 
  10   1   3      230.61      259.67     18.01 o 
 -10   2   3        4.76       45.75     22.30 o 
  -9   2   3      425.08      390.26     68.04 o 
  -8   2   3     1857.19     1994.65    109.52 o 
  -7   2   3     1143.30     1176.14     44.75 o 
  -6   2   3     3220.45     3106.73     86.15 o 
  -5   2   3      376.45      368.94     81.55 o 
  -4   2   3     3633.49     3387.22     29.59 o 
  -3   2   3     3519.96     3617.44     43.77 o 
  -2   2   3      423.53      381.19     31.30 o 
  -1   2   3     3821.04     3982.30     42.29 o 
   0   2   3      421.40      452.90     44.12 o 
   1   2   3     3726.03     3794.80     98.59 o 
   2   2   3      393.50      326.78      4.31 o 
   3   2   3     3683.25     3740.04    113.89 o 
   4   2   3     3796.87     3659.12     40.88 o 
   5   2   3      381.12      383.58     75.85 o 
   6   2   3     3229.77     3102.62     57.43 o 
   7   2   3     1084.09     1173.67    130.74 o 
   8   2   3     1791.87     1825.67     70.54 o 
   9   2   3      403.59      391.12     37.96 o 
  10   2   3        4.57       44.78     34.68 o 
 -10   3   3      628.94      643.99     74.94 o 
  -9   3   3      429.25      544.48     86.81 o 
  -8   3   3     2582.67     2436.79     34.64 o 
  -7   3   3      514.39      564.87     36.02 o 
  -6   3   3     4426.64     4512.29    121.46 o 
  -5   3   3     2044.16     2131.63     56.42 o 
  -4   3   3    13576.61    13129.11    224.67 o 
  -3   3   3     1683.80     1724.97     44.18 o 
  -2   3   3     9377.89     9916.97    142.15 o 
  -1   3   3      640.28      791.78     27.57 o 
   0   3   3      379.49      448.33     25.43 o 
   1   3   3      639.52      903.54     63.90 o 
   2   3   3     9101.33     9394.61     57.73 o 
   3   3   3     1717.38     1941.12     46.48 o 
   4   3   3    13533.89    12832.69    117.02 o 
   5   3   3     2012.82     2012.90     75.98 o 
   6   3   3     4399.71     4308.53     60.35 o 
   7   3   3      510.16      568.04     41.14 o 
   8   3   3     2538.57     2510.16    148.50 o 
   9   3   3      426.73      392.15     55.23 o 
  10   3   3      639.17      598.84     28.72 o 
 -10   4   3      167.51      182.03     56.84 o 
  -9   4   3      129.69      134.33    220.97 o 
  -8   4   3       45.69      130.09     87.52 o 
  -7   4   3      497.83      436.88     18.18 o 
  -6   4   3     1398.26     1274.04     10.54 o 
  -5   4   3      660.47      648.02     33.53 o 
  -4   4   3     2232.98     2012.78     17.58 o 
  -3   4   3     1444.33     1620.98     43.93 o 
  -2   4   3     2863.15     2905.91     56.26 o 
  -1   4   3       93.55      151.87     82.64 o 
   0   4   3      134.69      101.39     27.62 o 
   1   4   3       97.31      140.02     53.03 o 
   2   4   3     2833.09     2765.25     98.71 o 
   3   4   3     1424.54     1576.49     20.37 o 
   4   4   3     2170.03     2072.91     62.42 o 
   5   4   3      659.48      609.53     37.05 o 
   6   4   3     1426.26     1381.63     59.08 o 
   7   4   3      521.12      460.31     55.15 o 
   8   4   3       37.85      119.24     18.99 o 
   9   4   3      117.62      181.16     45.76 o 
  10   4   3      172.85      233.73    120.55 o 
 -10   5   3      282.27      249.20     59.83 o 
  -9   5   3      796.34      805.09     10.68 o 
  -8   5   3      999.69     1031.89     17.03 o 
  -7   5   3     3405.12     3070.76     42.08 o 
  -6   5   3      921.70     1072.96     59.06 o 
  -5   5   3     4451.73     4204.89     57.48 o 
  -4   5   3     5836.12     5932.40     57.43 o 
  -3   5   3     7580.78     7285.67     61.76 o 
  -2   5   3     1736.25     1679.17     89.75 o 
  -1   5   3     3187.67     3020.13     56.74 o 
   0   5   3     6687.60     6697.09     50.06 o 
   1   5   3     2910.05     2720.06     29.91 o 
   2   5   3     1686.32     1671.23     80.27 o 
   3   5   3     7629.98     7080.72     76.57 o 
   4   5   3     5738.74     5571.15      8.51 o 
   5   5   3     4641.60     4445.02     82.26 o 
   6   5   3      821.52      879.36     31.47 o 
   7   5   3     3375.88     2946.86     22.28 o 
   8   5   3      987.84     1011.84    169.86 o 
   9   5   3      803.79      801.86     85.14 o 
  10   5   3      287.45      271.58     51.80 o 
  -9   6   3      313.26      501.08     98.32 o 
  -8   6   3     1409.51     1418.22     36.34 o 
  -7   6   3      366.10      444.66     28.31 o 
  -6   6   3     1925.17     1768.91     37.35 o 
  -5   6   3      193.46      245.09     49.55 o 
  -4   6   3      981.01      962.10     27.62 o 
  -3   6   3     6199.80     6219.61     52.74 o 
  -2   6   3      328.88      351.54      6.07 o 
  -1   6   3      495.59      485.82     31.03 o 
   0   6   3      254.51      323.59     28.40 o 
   1   6   3      463.95      531.07     65.31 o 
   2   6   3      301.98      332.09     57.83 o 
   3   6   3     6080.74     6292.85     86.49 o 
   4   6   3      971.55     1028.44     44.54 o 
   5   6   3      234.71      274.70     29.18 o 
   6   6   3     1977.28     1980.01     42.92 o 
   7   6   3      346.71      468.88     55.19 o 
   8   6   3     1420.57     1548.89     81.31 o 
   9   6   3      325.69      324.51     27.56 o 
  -9   7   3      184.18      191.77    108.07 o 
  -8   7   3      142.33      171.17     55.21 o 
  -7   7   3      459.62      625.57     60.44 o 
  -6   7   3      887.24      918.00    114.54 o 
  -5   7   3     3146.36     2892.72     69.60 o 
  -4   7   3     2611.19     2577.84    134.86 o 
  -3   7   3     5543.54     5178.93     75.42 o 
  -2   7   3     1570.47     1677.19     43.01 o 
  -1   7   3    10645.73    10340.00     56.27 o 
   0   7   3     5873.29     5931.78     66.38 o 
   1   7   3    10832.96    10683.57    218.61 o 
   2   7   3     1598.90     1843.33    105.48 o 
   3   7   3     5752.00     5505.68     96.13 o 
   4   7   3     2487.07     2492.46     64.82 o 
   5   7   3     3329.37     3119.30     78.14 o 
   6   7   3      900.17      772.55     49.56 o 
   7   7   3      410.51      583.20     73.63 o 
   8   7   3      158.58      237.68     78.28 o 
   9   7   3      195.95      226.43     55.97 o 
  -8   8   3      104.28      146.25     37.34 o 
  -7   8   3      105.84      150.26     41.91 o 
  -6   8   3      674.96      681.43     43.30 o 
  -5   8   3      369.22      413.96     94.75 o 
  -4   8   3     1007.36      995.84     21.10 o 
  -3   8   3      385.75      378.66     78.67 o 
  -2   8   3      332.27      363.35     38.94 o 
  -1   8   3     1218.62     1225.77     36.89 o 
   0   8   3      221.71      268.13     21.37 o 
   1   8   3     1293.82     1418.94     61.34 o 
   2   8   3      331.56      355.95     32.66 o 
   3   8   3      379.46      421.94     91.28 o 
   4   8   3      942.13      936.90     17.08 o 
   5   8   3      388.10      437.98     49.18 o 
   6   8   3      710.72      706.62     44.45 o 
   7   8   3      101.76      113.71      8.68 o 
   8   8   3       93.27      212.44    118.96 o 
  -8   9   3      401.80      355.13    114.53 o 
  -7   9   3       50.86      116.22     71.85 o 
  -6   9   3     1214.36     1192.17     69.68 o 
  -5   9   3      979.69     1036.15     96.32 o 
  -4   9   3     1165.79     1230.94    149.42 o 
  -3   9   3      118.99      162.90     46.93 o 
  -2   9   3     3150.72     3142.68     61.73 o 
  -1   9   3      540.25      581.85     65.71 o 
   0   9   3     6178.33     6030.72     68.63 o 
   1   9   3      540.17      440.87     13.10 o 
   2   9   3     3105.68     3095.80     89.12 o 
   3   9   3      112.37      144.68    137.24 o 
   4   9   3     1033.59      992.29     68.29 o 
   5   9   3      993.82      943.48     60.73 o 
   6   9   3     1215.88     1181.69     91.79 o 
   7   9   3       48.47       80.35     43.01 o 
   8   9   3      415.36      369.51     12.07 o 
  -7  10   3      554.32      524.53     21.14 o 
  -6  10   3       29.74       74.33     37.84 o 
  -5  10   3     1132.48     1082.55     61.02 o 
  -4  10   3      135.41      119.73     40.50 o 
  -3  10   3      451.87      395.28    103.74 o 
  -2  10   3      712.89      725.06     66.17 o 
  -1  10   3      380.94      430.62     51.84 o 
   0  10   3     3111.04     3037.14    101.17 o 
   1  10   3      398.56      379.50     51.91 o 
   2  10   3      736.36      691.15     37.98 o 
   3  10   3      463.00      421.28     99.21 o 
   4  10   3      124.02      185.99     52.48 o 
   5  10   3     1119.85     1001.81    164.51 o 
   6  10   3       27.67       85.87     67.54 o 
   7  10   3      526.30      691.29    121.36 o 
  -6  11   3      251.25      289.33     94.47 o 
  -5  11   3      938.55      921.76     74.84 o 
  -4  11   3      522.99      614.65     19.36 o 
  -3  11   3      697.52      598.66     82.15 o 
  -2  11   3      832.29      885.01     32.49 o 
  -1  11   3      772.92      761.03     55.81 o 
   0  11   3      482.29      513.82     63.18 o 
   1  11   3      773.65      818.62     76.61 o 
   2  11   3      815.56      771.29     31.76 o 
   3  11   3      722.37      729.36     75.44 o 
   4  11   3      495.61      580.55     68.74 o 
   5  11   3      971.18      935.74     77.63 o 
   6  11   3      248.52      242.37     40.36 o 
  -5  12   3      299.47      328.04     17.52 o 
  -4  12   3      321.10      280.35    146.60 o 
  -3  12   3      300.65      304.67      6.33 o 
  -2  12   3       87.82      193.51    150.61 o 
  -1  12   3      122.06      139.82     63.53 o 
   0  12   3      432.57      358.18    154.78 o 
   1  12   3      108.70      213.28    106.43 o 
   2  12   3       90.74      139.20      5.84 o 
   3  12   3      303.48      381.09     79.25 o 
   4  12   3      336.96      306.22    112.42 o 
   5  12   3      311.44      309.55     50.13 o 
  -4  13   3      304.29      353.07    141.09 o 
  -3  13   3      245.92      298.85     77.51 o 
  -2  13   3      247.01      225.47     88.89 o 
  -1  13   3      935.48      861.22    107.48 o 
   0  13   3        6.40       78.60     65.79 o 
   1  13   3      929.27      813.24     36.43 o 
   2  13   3      246.84      265.12     42.17 o 
   3  13   3      240.92      349.75    102.45 o 
   4  13   3      310.44      349.19     95.17 o 
  -1  14   3       91.71      173.68    120.67 o 
   0  14   3        3.77       89.66     69.98 o 
   1  14   3       89.34      112.93     47.21 o 
   0   0   4    49663.46    49920.71    148.79 o 
   1   0   4      335.18      378.94     31.14 o 
   2   0   4     1524.55     1718.01     86.01 o 
   3   0   4     4761.45     4821.35     48.18 o 
   4   0   4     1166.57     1401.18    117.80 o 
   5   0   4       43.26       97.21     72.22 o 
   6   0   4     3837.73     3911.53    126.98 o 
   7   0   4       26.41       60.89     11.63 o 
   8   0   4     1353.36     1385.30    105.51 o 
   9   0   4      255.45      282.96     20.09 o 
  10   0   4      408.50      429.04    147.81 o 
 -10   1   4      273.45      237.74     88.00 o 
  -9   1   4       87.48      104.67     33.65 o 
  -8   1   4     1339.22     1295.46     20.28 o 
  -7   1   4      494.75      531.38     33.17 o 
  -6   1   4     1572.03     1599.35     50.13 o 
  -5   1   4     2699.55     2456.65      8.10 o 
  -4   1   4     5985.76     5581.19     39.10 o 
  -3   1   4     5669.32     5904.52    100.42 o 
  -2   1   4     3770.88     3720.83     68.97 o 
  -1   1   4     4128.47     4458.11     80.73 o 
   0   1   4     7485.37     7147.14     60.70 o 
   1   1   4     4299.88     4607.60     44.16 o 
   2   1   4     3743.17     3742.12     40.42 o 
   3   1   4     5798.58     5956.76     88.58 o 
   4   1   4     6020.20     5918.44    209.29 o 
   5   1   4     2548.66     2335.62     62.02 o 
   6   1   4     1567.19     1840.24     90.15 o 
   7   1   4      454.70      482.62     18.41 o 
   8   1   4     1306.37     1605.01    137.71 o 
   9   1   4       89.13      109.62     67.25 o 
  10   1   4      279.21      278.04     27.08 o 
 -10   2   4      419.33      477.55    121.82 o 
  -9   2   4      756.26      724.23     14.57 o 
  -8   2   4      255.05      270.71     87.89 o 
  -7   2   4     3140.53     2852.42     41.78 o 
  -6   2   4      287.32      329.78    114.36 o 
  -5   2   4     4599.69     4709.74     63.24 o 
  -4   2   4     1899.70     1737.91     94.88 o 
  -3   2   4    15862.83    15558.99    375.52 o 
  -2   2   4     4531.84     4736.05     68.47 o 
  -1   2   4    22264.64    23006.43     99.05 o 
   0   2   4      551.55      804.17     56.62 o 
   1   2   4    21874.22    22202.36     64.50 o 
   2   2   4     4540.80     4689.66     37.98 o 
   3   2   4    15836.01    16310.40    102.66 o 
   4   2   4     2011.04     1972.17     39.91 o 
   5   2   4     4718.20     4657.16     89.86 o 
   6   2   4      264.78      261.98     26.72 o 
   7   2   4     3036.58     2840.79    117.78 o 
   8   2   4      241.31      199.55     66.05 o 
   9   2   4      764.86      853.94    121.35 o 
  10   2   4      406.59      403.10     60.50 o 
 -10   3   4      315.94      270.61     22.39 o 
  -9   3   4      450.94      469.18    105.88 o 
  -8   3   4      796.42      879.12     91.17 o 
  -7   3   4     1591.77     1717.13     38.50 o 
  -6   3   4      397.93      390.22     75.04 o 
  -5   3   4     2144.29     2086.51     39.13 o 
  -4   3   4      193.43      284.49     31.47 o 
  -3   3   4     6024.54     5961.72     94.39 o 
  -2   3   4      142.36      290.40     76.60 o 
  -1   3   4     7184.83     7039.70     57.18 o 
   0   3   4     4961.96     4654.98     26.16 o 
   1   3   4     7156.05     7150.58     46.40 o 
   2   3   4      154.63      240.45     48.29 o 
   3   3   4     5756.53     5893.87     38.85 o 
   4   3   4      200.52      256.59    119.89 o 
   5   3   4     2157.11     2300.47     72.98 o 
   6   3   4      380.69      351.94    135.21 o 
   7   3   4     1697.59     1755.63     45.26 o 
   8   3   4      781.36      757.77     69.70 o 
   9   3   4      428.67      544.62     98.40 o 
  10   3   4      313.08      329.46    136.22 o 
 -10   4   4      206.12      337.76    135.55 o 
  -9   4   4      804.36      651.22     66.19 o 
  -8   4   4      184.91      173.59     78.40 o 
  -7   4   4     1760.73     1924.14     59.61 o 
  -6   4   4     1088.00     1150.88     59.74 o 
  -5   4   4     6633.62     6511.51     37.54 o 
  -4   4   4     5784.62     5648.84     53.38 o 
  -3   4   4     9611.74     9367.96    153.25 o 
  -2   4   4     4036.88     3953.65     53.08 o 
  -1   4   4     6058.21     6352.46     28.55 o 
   0   4   4      110.90      184.61     32.06 o 
   1   4   4     5903.67     6246.77     65.61 o 
   2   4   4     4080.69     3920.76     51.28 o 
   3   4   4     9774.78     9354.65     86.69 o 
   4   4   4     5978.27     5702.86    124.92 o 
   5   4   4     6623.97     6505.48     49.86 o 
   6   4   4     1049.05     1024.97     42.00 o 
   7   4   4     1696.82     1763.85     18.49 o 
   8   4   4      200.45      181.37     13.34 o 
   9   4   4      833.90      909.71    116.96 o 
  10   4   4      195.10      232.53     35.53 o 
 -10   5   4      196.16      189.83     16.06 o 
  -9   5   4      338.57      285.21     20.55 o 
  -8   5   4      909.64     1020.65     76.46 o 
  -7   5   4      619.83      539.61     53.07 o 
  -6   5   4     2906.92     2781.53     79.43 o 
  -5   5   4       81.71      126.45     16.58 o 
  -4   5   4     1680.08     1652.17     73.86 o 
  -3   5   4     1277.90     1301.56     32.37 o 
  -2   5   4     1890.85     1978.90     31.11 o 
  -1   5   4     2963.55     2875.90     50.88 o 
   0   5   4      170.16      240.96      8.43 o 
   1   5   4     3001.81     2880.07     40.33 o 
   2   5   4     2045.68     2046.01     51.04 o 
   3   5   4     1308.92     1345.45     48.43 o 
   4   5   4     1645.49     1691.55     49.32 o 
   5   5   4       68.80       91.95     11.53 o 
   6   5   4     2919.19     2911.77     64.83 o 
   7   5   4      662.85      651.32    113.82 o 
   8   5   4      898.84     1058.66    149.25 o 
   9   5   4      364.97      336.74     15.88 o 
  10   5   4      194.67      199.32    125.18 o 
  -9   6   4        1.26      102.30     45.97 o 
  -8   6   4      760.32      939.50    146.17 o 
  -7   6   4      564.02      533.45     26.61 o 
  -6   6   4     1270.06     1312.91     93.59 o 
  -5   6   4      614.23      690.72     74.76 o 
  -4   6   4     4823.79     4610.66     66.19 o 
  -3   6   4      337.67      376.50     12.56 o 
  -2   6   4     8052.52     7202.05     41.16 o 
  -1   6   4      408.43      417.05     33.16 o 
   0   6   4     2438.56     2439.20     85.22 o 
   1   6   4      416.14      399.77     30.04 o 
   2   6   4     8090.28     7203.40     45.94 o 
   3   6   4      321.92      350.01     17.28 o 
   4   6   4     4811.43     4683.48     40.41 o 
   5   6   4      644.10      696.83     99.79 o 
   6   6   4     1262.76     1380.55     77.60 o 
   7   6   4      578.39      548.11     21.15 o 
   8   6   4      749.55      781.66     58.79 o 
   9   6   4        2.73       65.23     57.92 o 
  -9   7   4       42.36       67.20      7.78 o 
  -8   7   4      109.67      158.24     41.21 o 
  -7   7   4      294.78      324.42     36.25 o 
  -6   7   4      391.24      392.46     33.26 o 
  -5   7   4      656.95      737.40     95.19 o 
  -4   7   4     1615.03     1896.82    124.17 o 
  -3   7   4      836.43      817.32     50.80 o 
  -2   7   4     4513.67     4345.90     44.11 o 
  -1   7   4     2002.58     1959.87     80.83 o 
   0   7   4      724.23      697.76     15.65 o 
   1   7   4     1938.14     2019.72     72.93 o 
   2   7   4     4557.34     4539.35     85.98 o 
   3   7   4      832.79      923.82     91.58 o 
   4   7   4     1583.24     1550.47     63.59 o 
   5   7   4      599.27      615.09     35.14 o 
   6   7   4      403.35      426.14     22.66 o 
   7   7   4      294.03      335.90     53.54 o 
   8   7   4      106.01      112.93      2.07 o 
   9   7   4       39.96       74.51     44.15 o 
  -8   8   4      298.60      340.34     31.12 o 
  -7   8   4      903.33      888.89     49.82 o 
  -6   8   4       18.67       66.46     45.14 o 
  -5   8   4      722.97      927.47     83.28 o 
  -4   8   4      784.58      780.79     19.77 o 
  -3   8   4     1591.25     1616.74    140.91 o 
  -2   8   4      521.95      581.19    107.12 o 
  -1   8   4     3226.51     3087.40     68.99 o 
   0   8   4     5046.89     4986.31    161.91 o 
   1   8   4     3068.66     3114.35    121.24 o 
   2   8   4      552.71      570.55     33.07 o 
   3   8   4     1544.03     1638.60     55.97 o 
   4   8   4      796.53      801.82     31.24 o 
   5   8   4      739.82      647.34     31.66 o 
   6   8   4       21.31       80.78     32.35 o 
   7   8   4      936.43      930.04     82.50 o 
   8   8   4      283.22      273.34     25.43 o 
  -8   9   4       83.53      184.67     72.50 o 
  -7   9   4      287.78      303.79     35.17 o 
  -6   9   4      457.83      428.31     83.06 o 
  -5   9   4     1401.15     1485.21     89.31 o 
  -4   9   4      334.99      359.05     46.66 o 
  -3   9   4     1135.23     1201.50    113.40 o 
  -2   9   4       36.48      118.91     29.50 o 
  -1   9   4      967.44      995.82    120.71 o 
   0   9   4      578.78      520.37      9.18 o 
   1   9   4      925.40      879.14     28.88 o 
   2   9   4       41.54      195.55    116.33 o 
   3   9   4     1161.96     1078.18    138.56 o 
   4   9   4      311.53      348.45     59.66 o 
   5   9   4     1363.00     1436.87     22.17 o 
   6   9   4      469.53      445.98    112.55 o 
   7   9   4      296.26      314.25     28.28 o 
   8   9   4       72.96      151.33     30.16 o 
  -7  10   4      176.44      188.29     25.54 o 
  -6  10   4      667.31      640.48    113.97 o 
  -5  10   4      754.34      751.02     61.36 o 
  -4  10   4       23.23       55.20     27.82 o 
  -3  10   4      645.84      604.96     28.93 o 
  -2  10   4     1445.87     1554.73    154.78 o 
  -1  10   4     2063.18     2143.63     67.30 o 
   0  10   4       87.35      197.13     94.87 o 
   1  10   4     2042.89     2099.54     58.08 o 
   2  10   4     1488.21     1445.87    133.36 o 
   3  10   4      631.41      624.29     23.30 o 
   4  10   4       27.92       72.33     33.58 o 
   5  10   4      761.77      808.66     76.11 o 
   6  10   4      648.75      569.29     17.04 o 
   7  10   4      182.20      315.39    112.39 o 
  -6  11   4      131.17      177.13      7.30 o 
  -5  11   4      261.89      302.81     56.80 o 
  -4  11   4      120.46      213.29     49.31 o 
  -3  11   4      221.85      257.49     84.99 o 
  -2  11   4      274.30      280.43     28.23 o 
  -1  11   4      189.64      226.34     27.95 o 
   0  11   4      963.48      844.02     88.44 o 
   1  11   4      175.18      251.85     46.37 o 
   2  11   4      279.92      280.24     14.55 o 
   3  11   4      205.09      263.00    125.09 o 
   4  11   4       99.10      148.54     59.45 o 
   5  11   4      257.51      272.76     36.57 o 
   6  11   4      136.68      167.43    122.05 o 
  -5  12   4      389.01      328.15     21.58 o 
  -4  12   4     1481.74     1375.81     33.10 o 
  -3  12   4      360.76      345.87     31.53 o 
  -2  12   4      702.28      765.50     99.78 o 
  -1  12   4       56.51       95.87     24.32 o 
   0  12   4      672.85      686.29     97.92 o 
   1  12   4       53.86      142.20     38.94 o 
   2  12   4      673.93      741.39    121.92 o 
   3  12   4      349.56      357.51     66.03 o 
   4  12   4     1481.43     1389.59     99.37 o 
   5  12   4      394.11      334.22     93.04 o 
  -4  13   4       78.85      126.98     66.35 o 
  -3  13   4      184.98      156.72     66.86 o 
  -2  13   4      652.20      705.58     41.77 o 
  -1  13   4      178.67      200.86     92.95 o 
   0  13   4      890.80      796.12    114.33 o 
   1  13   4      167.69      202.91    122.05 o 
   2  13   4      661.35      596.25    133.19 o 
   3  13   4      192.79      304.13     75.44 o 
   4  13   4       88.11      120.16     68.93 o 
  -1  14   4      240.64      219.99     59.59 o 
   0  14   4       20.29       53.54    109.93 o 
   1  14   4      237.70      218.05     40.79 o 
   1   0   5    13332.38    13392.91     69.81 o 
   2   0   5     1415.82     1614.85    105.01 o 
   3   0   5     9106.60     8888.41    484.77 o 
   4   0   5     3682.24     3566.19    128.62 o 
   5   0   5    10901.71    11127.26     60.35 o 
   6   0   5     2077.74     2143.89    134.40 o 
   7   0   5     5580.86     5157.00    131.86 o 
   8   0   5      224.58      394.51    137.13 o 
   9   0   5      945.85      985.39    110.85 o 
  10   0   5      642.92      629.28     53.18 o 
 -10   1   5      118.19      178.81     95.90 o 
  -9   1   5       48.39       68.87     77.70 o 
  -8   1   5     1292.65     1290.52    152.04 o 
  -7   1   5      460.32      464.07     32.49 o 
  -6   1   5     2059.49     1928.91    106.59 o 
  -5   1   5      654.96      609.79     22.16 o 
  -4   1   5      785.56      802.02    109.12 o 
  -3   1   5      746.19      595.26     65.27 o 
  -2   1   5    18124.17    17292.10    116.07 o 
  -1   1   5     4301.16     4271.06     66.98 o 
   0   1   5     1362.75     1257.36    125.28 o 
   1   1   5     4408.18     4476.82     37.44 o 
   2   1   5    18057.29    17464.83     83.71 o 
   3   1   5      767.40      637.38    105.95 o 
   4   1   5      789.74      843.72     90.04 o 
   5   1   5      637.39      595.74     32.12 o 
   6   1   5     2009.33     1872.36     63.52 o 
   7   1   5      431.75      430.27     25.80 o 
   8   1   5     1263.88     1158.17     71.06 o 
   9   1   5       46.93       72.87     50.62 o 
  10   1   5      125.18      123.70      8.27 o 
 -10   2   5      564.63      530.78     42.13 o 
  -9   2   5      118.39      189.70    120.57 o 
  -8   2   5     1759.08     1828.73     95.90 o 
  -7   2   5      875.83      795.93     86.83 o 
  -6   2   5     3558.69     3505.22     41.71 o 
  -5   2   5      778.24      830.84     67.79 o 
  -4   2   5    11200.43    11024.65    158.41 o 
  -3   2   5     7098.41     7119.05     59.80 o 
  -2   2   5     5383.27     5069.44     29.12 o 
  -1   2   5    41265.09    39751.06     72.32 o 
   0   2   5    16503.29    15508.38    251.23 o 
   1   2   5    40381.70    38821.70    125.84 o 
   2   2   5     4970.48     4904.61     62.54 o 
   3   2   5     7237.38     7157.39     37.45 o 
   4   2   5    11348.82    11035.76     48.67 o 
   5   2   5      786.57      848.83     11.68 o 
   6   2   5     3586.85     3743.78     97.92 o 
   7   2   5      868.24      806.79     75.47 o 
   8   2   5     1744.35     1616.67     87.49 o 
   9   2   5      124.18      213.33     97.92 o 
  10   2   5      566.10      507.55    123.93 o 
 -10   3   5       34.82       73.98    162.56 o 
  -9   3   5      306.13      314.60     98.68 o 
  -8   3   5      112.19      279.86    137.57 o 
  -7   3   5     1358.48     1489.43     59.74 o 
  -6   3   5       40.90      150.58     62.67 o 
  -5   3   5       99.84      173.28     70.59 o 
  -4   3   5      357.74      495.96     66.36 o 
  -3   3   5     5212.02     5209.28     60.14 o 
  -2   3   5     1612.61     1741.60     51.68 o 
  -1   3   5     7892.01     7685.93     83.67 o 
   0   3   5      197.25      231.40     45.81 o 
   1   3   5     7847.84     7540.20    109.21 o 
   2   3   5     1602.72     1518.54     81.19 o 
   3   3   5     5275.41     5256.05     81.32 o 
   4   3   5      340.92      477.68     49.55 o 
   5   3   5       97.27      110.00    241.41 o 
   6   3   5       38.24       89.40    103.75 o 
   7   3   5     1321.01     1375.46     84.40 o 
   8   3   5      106.62      222.60    114.33 o 
   9   3   5      289.03      254.44     15.60 o 
  10   3   5       34.97      141.99     77.83 o 
 -10   4   5      721.60      698.75     70.21 o 
  -9   4   5      833.49      791.40    153.80 o 
  -8   4   5      682.08      662.90    134.33 o 
  -7   4   5      102.95      155.39     67.69 o 
  -6   4   5     3737.14     3486.62     50.93 o 
  -5   4   5     3320.11     3112.05     26.67 o 
  -4   4   5     3124.57     2905.35     69.70 o 
  -3   4   5     8791.78     8552.93     81.75 o 
  -2   4   5    23852.11    22887.68    246.03 o 
  -1   4   5     6193.85     6196.22     32.36 o 
   0   4   5     5579.23     5213.67     42.24 o 
   1   4   5     5940.38     6034.11     42.43 o 
   2   4   5    24121.06    23014.29    309.40 o 
   3   4   5     8928.86     8875.60     42.74 o 
   4   4   5     2960.23     2866.39     47.81 o 
   5   4   5     3299.66     3066.09     48.46 o 
   6   4   5     3731.76     3545.89     68.33 o 
   7   4   5       81.41      122.74     34.87 o 
   8   4   5      682.48      706.97     24.98 o 
   9   4   5      837.19      769.19     40.43 o 
  10   4   5      739.20      661.17     64.02 o 
 -10   5   5       66.13       78.85     27.17 o 
  -9   5   5        2.51       97.29    150.67 o 
  -8   5   5      244.77      244.33    167.19 o 
  -7   5   5     1118.31      993.73     30.50 o 
  -6   5   5      889.87      917.05     16.42 o 
  -5   5   5      103.42      171.66     71.15 o 
  -4   5   5      187.59      254.06     34.20 o 
  -3   5   5     1279.98     1334.57     21.51 o 
  -2   5   5      701.40      665.17     38.69 o 
  -1   5   5      513.03      607.35     28.54 o 
   0   5   5        0.96       41.58     29.14 o 
   1   5   5      498.09      640.90     40.00 o 
   2   5   5      679.53      692.17     31.91 o 
   3   5   5     1255.21     1316.30     88.22 o 
   4   5   5      186.00      218.56     24.30 o 
   5   5   5       90.84      137.05     31.56 o 
   6   5   5      927.94      893.53     38.20 o 
   7   5   5     1144.28     1156.35     58.49 o 
   8   5   5      257.66      272.26     20.33 o 
   9   5   5        3.58      113.37     36.39 o 
  10   5   5       68.36       79.82    169.26 o 
  -9   6   5      572.71      582.60     58.51 o 
  -8   6   5       61.29       91.50     47.91 o 
  -7   6   5     2458.39     2245.23     50.13 o 
  -6   6   5      715.75      758.19     31.92 o 
  -5   6   5     3228.60     3113.60     88.20 o 
  -4   6   5      376.29      402.13     60.36 o 
  -3   6   5     7758.41     7471.78    131.02 o 
  -2   6   5     1823.11     1836.18     80.28 o 
  -1   6   5     5126.47     5206.92     64.19 o 
   0   6   5     1578.15     1714.17     51.31 o 
   1   6   5     5279.22     5487.96     47.07 o 
   2   6   5     1764.54     1920.53     58.90 o 
   3   6   5     7838.19     7570.00     26.80 o 
   4   6   5      380.63      442.31     50.59 o 
   5   6   5     3130.61     2981.13     40.32 o 
   6   6   5      707.98      741.21     75.11 o 
   7   6   5     2507.82     2368.03     93.46 o 
   8   6   5       59.37      143.02     60.25 o 
   9   6   5      581.82      516.53     25.60 o 
  -9   7   5      175.36      209.03     67.76 o 
  -8   7   5      322.45      265.02     25.30 o 
  -7   7   5      124.86      175.02     20.27 o 
  -6   7   5      594.92      589.30    116.51 o 
  -5   7   5      288.09      299.70     59.45 o 
  -4   7   5      115.30      133.36     34.79 o 
  -3   7   5      517.67      587.92     18.72 o 
  -2   7   5      350.76      413.03    104.35 o 
  -1   7   5      338.51      430.24     49.12 o 
   0   7   5      504.33      570.29     37.47 o 
   1   7   5      336.02      409.40     32.47 o 
   2   7   5      347.39      318.90     33.59 o 
   3   7   5      494.72      573.01     62.87 o 
   4   7   5      120.85      187.52    108.20 o 
   5   7   5      274.48      326.95     20.40 o 
   6   7   5      616.55      718.38     39.33 o 
   7   7   5      135.91      190.85     17.22 o 
   8   7   5      336.02      270.61     57.62 o 
   9   7   5      178.12      201.72     90.89 o 
  -8   8   5      668.76      674.50     69.27 o 
  -7   8   5      283.12      346.78     78.44 o 
  -6   8   5     2234.09     2268.56     89.64 o 
  -5   8   5     1594.75     1694.84     61.32 o 
  -4   8   5     2874.77     2513.59    116.51 o 
  -3   8   5     2227.10     2245.98     85.14 o 
  -2   8   5     2345.09     2331.72    104.86 o 
  -1   8   5     1114.06     1123.71     21.94 o 
   0   8   5     3271.01     3258.33     76.11 o 
   1   8   5     1125.21     1283.04     42.20 o 
   2   8   5     2350.45     2424.72    121.21 o 
   3   8   5     2306.48     2454.54     97.02 o 
   4   8   5     2790.24     2563.09     52.76 o 
   5   8   5     1696.53     1597.06     59.20 o 
   6   8   5     2135.10     2193.01    108.61 o 
   7   8   5      275.30      419.19    122.60 o 
   8   8   5      708.38      639.88     95.19 o 
  -8   9   5       40.34       87.07     45.49 o 
  -7   9   5      419.12      429.21      9.57 o 
  -6   9   5       38.91       84.99     13.70 o 
  -5   9   5     1302.59     1146.75     20.87 o 
  -4   9   5      563.94      519.14     79.92 o 
  -3   9   5      275.50      421.91    136.08 o 
  -2   9   5       73.84       79.82     52.81 o 
  -1   9   5      816.42      732.25     46.72 o 
   0   9   5     1964.89     2051.23    111.46 o 
   1   9   5      828.95      835.11     85.47 o 
   2   9   5       72.75       83.41     55.74 o 
   3   9   5      278.62      348.73     24.13 o 
   4   9   5      580.14      530.72     52.25 o 
   5   9   5     1277.74     1122.41      8.02 o 
   6   9   5       42.12      121.32     66.82 o 
   7   9   5      396.87      466.44     58.27 o 
   8   9   5       40.14       88.01     53.17 o 
  -7  10   5      141.60      293.97     82.25 o 
  -6  10   5      504.47      498.49     39.16 o 
  -5  10   5      590.09      607.12     28.96 o 
  -4  10   5     2645.75     2412.15    102.70 o 
  -3  10   5      903.68      926.02    143.72 o 
  -2  10   5     2416.91     2365.16     83.23 o 
  -1  10   5     1275.01     1152.57     12.17 o 
   0  10   5     3702.73     3470.03     12.22 o 
   1  10   5     1284.28     1221.94     75.27 o 
   2  10   5     2302.30     2208.77     76.41 o 
   3  10   5      950.29      872.56     94.72 o 
   4  10   5     2586.45     2300.24    143.58 o 
   5  10   5      589.28      580.97     42.52 o 
   6  10   5      519.43      506.23     59.64 o 
   7  10   5      144.48      237.68     62.77 o 
  -6  11   5      200.00      228.66     97.97 o 
  -5  11   5      133.54      194.75     87.47 o 
  -4  11   5      302.88      328.59     76.38 o 
  -3  11   5        8.90      101.69     78.60 o 
  -2  11   5       23.95       80.02     44.78 o 
  -1  11   5       32.31      126.35     76.86 o 
   0  11   5        4.88       43.80     93.65 o 
   1  11   5       28.09       67.17     22.08 o 
   2  11   5       28.57       60.35      1.95 o 
   3  11   5       10.07      103.94     96.32 o 
   4  11   5      312.74      282.29     44.06 o 
   5  11   5      133.39      223.75     71.10 o 
   6  11   5      195.80      196.97     98.70 o 
  -5  12   5      727.73      707.41    125.76 o 
  -4  12   5      332.46      324.95     32.02 o 
  -3  12   5      548.30      730.82     85.65 o 
  -2  12   5       75.56      205.24    111.94 o 
  -1  12   5     1827.26     1803.64     59.66 o 
   0  12   5       23.17      125.76    122.06 o 
   1  12   5     1805.28     1692.12     75.93 o 
   2  12   5       78.55      159.46     85.40 o 
   3  12   5      563.42      533.16    108.32 o 
   4  12   5      334.23      332.97    137.29 o 
   5  12   5      722.73      814.80    117.33 o 
  -4  13   5       29.25       75.03     26.77 o 
  -3  13   5       91.26      199.55    118.58 o 
  -2  13   5        9.89       43.80     33.97 o 
  -1  13   5      405.07      532.11     57.84 o 
   0  13   5      225.31      224.76     94.14 o 
   1  13   5      410.15      354.33    109.61 o 
   2  13   5       11.08       71.51    104.28 o 
   3  13   5       93.92      120.71      1.95 o 
   4  13   5       33.46       79.09    109.84 o 
   0  14   5      432.88      425.95     38.45 o 
   0   0   6    17276.51    17547.34    298.36 o 
   1   0   6     9873.56     9922.16     69.91 o 
   2   0   6      963.38     1098.68    105.15 o 
   3   0   6     3306.57     3095.96     25.89 o 
   4   0   6     9333.39     9712.17    123.39 o 
   5   0   6     2993.94     2973.28     57.62 o 
   6   0   6     2355.31     2559.58     57.43 o 
   7   0   6      560.37      456.10     27.01 o 
   8   0   6     1929.87     2085.36    122.91 o 
   9   0   6      133.56      194.52    161.85 o 
  10   0   6      460.92      367.96     83.55 o 
 -10   1   6      475.29      515.08     24.74 o 
  -9   1   6     1127.09     1030.62     36.99 o 
  -8   1   6     1001.58     1110.94     32.44 o 
  -7   1   6     2315.54     2335.14    136.24 o 
  -6   1   6     1466.11     1627.26    114.99 o 
  -5   1   6     1857.44     2013.03     79.48 o 
  -4   1   6     2650.77     2715.28    130.12 o 
  -3   1   6      357.96      352.64     24.10 o 
  -2   1   6    13127.83    13073.75    283.21 o 
  -1   1   6     3858.73     3849.93     72.94 o 
   0   1   6    19026.47    17829.29    136.72 o 
   1   1   6     3782.01     3706.23     38.90 o 
   2   1   6    13722.92    13309.93    168.96 o 
   3   1   6      368.95      331.19     21.90 o 
   4   1   6     2683.39     2679.99     72.52 o 
   5   1   6     1872.90     1964.88     31.15 o 
   6   1   6     1531.94     1490.35     18.98 o 
   7   1   6     2215.29     2273.81     69.28 o 
   8   1   6      943.70     1011.07     66.10 o 
   9   1   6     1158.96     1065.20    140.17 o 
  10   1   6      477.77      493.10     79.76 o 
 -10   2   6       95.04      106.10     15.44 o 
  -9   2   6     1290.19     1292.65    118.08 o 
  -8   2   6      733.48      725.83     26.94 o 
  -7   2   6      419.83      461.68    130.91 o 
  -6   2   6     3215.38     3196.53    106.14 o 
  -5   2   6     4446.93     4355.85     38.96 o 
  -4   2   6     1783.70     1993.90     56.60 o 
  -3   2   6     8099.95     7858.14     33.36 o 
  -2   2   6     1111.92     1114.65     69.49 o 
  -1   2   6    51120.04    50490.41    182.33 o 
   0   2   6     1092.44      884.00     41.45 o 
   1   2   6    52494.75    51729.91     71.46 o 
   2   2   6     1014.71     1037.41     35.11 o 
   3   2   6     7912.88     7696.94     95.67 o 
   4   2   6     1944.97     2054.70     83.23 o 
   5   2   6     4596.21     4604.32    205.39 o 
   6   2   6     3277.80     3242.55     66.68 o 
   7   2   6      373.84      381.46     75.80 o 
   8   2   6      692.53      845.73     38.12 o 
   9   2   6     1272.24     1148.16     43.37 o 
  10   2   6       95.46      173.26    126.26 o 
 -10   3   6       14.58       48.67    128.49 o 
  -9   3   6       86.01      133.84     49.16 o 
  -8   3   6      489.46      465.94    144.98 o 
  -7   3   6      499.23      522.03     87.52 o 
  -6   3   6     1010.00     1183.65    116.66 o 
  -5   3   6     2948.97     2960.41     34.08 o 
  -4   3   6      351.77      279.87     63.23 o 
  -3   3   6     5248.92     5315.15     43.63 o 
  -2   3   6     9005.39     9291.51    149.07 o 
  -1   3   6    36620.26    35533.68    126.27 o 
   0   3   6      156.62      238.63     47.98 o 
   1   3   6    36103.11    35382.65     67.10 o 
   2   3   6     9008.62     8981.68    213.13 o 
   3   3   6     5126.25     5036.61    137.62 o 
   4   3   6      341.30      264.57     19.32 o 
   5   3   6     2922.87     2796.66     61.33 o 
   6   3   6      961.04      892.85     33.49 o 
   7   3   6      475.43      524.09    112.50 o 
   8   3   6      471.11      423.16     34.56 o 
   9   3   6       84.96      164.76     82.63 o 
  10   3   6        9.88       60.29    120.48 o 
 -10   4   6      474.03      451.65     60.69 o 
  -9   4   6      597.14      520.78     87.61 o 
  -8   4   6      565.26      489.63     56.46 o 
  -7   4   6     2126.83     2210.44     59.94 o 
  -6   4   6      317.08      401.68     45.94 o 
  -5   4   6     1783.06     1826.97     28.96 o 
  -4   4   6     1792.93     1815.95     41.61 o 
  -3   4   6     5529.82     5403.49     61.68 o 
  -2   4   6     1912.22     2088.20     39.85 o 
  -1   4   6    20465.21    20194.43    234.73 o 
   0   4   6     7370.31     7271.94     46.87 o 
   1   4   6    20790.22    20641.81    142.24 o 
   2   4   6     2100.48     2254.74     61.34 o 
   3   4   6     5379.16     5384.80     66.16 o 
   4   4   6     1822.20     1701.52     56.68 o 
   5   4   6     1699.59     1773.51     70.46 o 
   6   4   6      370.74      450.91     37.86 o 
   7   4   6     2057.93     1989.07     50.62 o 
   8   4   6      547.76      461.32     49.81 o 
   9   4   6      643.78      554.93     75.20 o 
  10   4   6      475.04      436.58     27.05 o 
 -10   5   6      202.22      297.18    140.57 o 
  -9   5   6      267.63      266.47     87.01 o 
  -8   5   6      446.64      506.63    118.95 o 
  -7   5   6     2049.66     2156.52    107.07 o 
  -6   5   6      108.39      162.89     21.87 o 
  -5   5   6     2625.13     2467.41     88.07 o 
  -4   5   6     3678.60     3551.26     35.67 o 
  -3   5   6     1213.40     1445.99     70.03 o 
  -2   5   6     7375.53     7273.70     28.73 o 
  -1   5   6       77.19      142.27     88.25 o 
   0   5   6     3743.40     3447.88     30.32 o 
   1   5   6       81.16      124.54     26.61 o 
   2   5   6     7637.51     7438.56     54.48 o 
   3   5   6     1277.75     1240.88     65.88 o 
   4   5   6     3836.76     3665.98    157.49 o 
   5   5   6     2571.75     2491.26     71.85 o 
   6   5   6      122.99      166.65      5.06 o 
   7   5   6     2021.06     1840.77     68.83 o 
   8   5   6      449.75      461.34    141.51 o 
   9   5   6      283.09      280.32     23.36 o 
  10   5   6      199.10      231.87    141.44 o 
  -9   6   6       58.27      135.45     82.26 o 
  -8   6   6      663.03      589.18     13.14 o 
  -7   6   6      571.45      483.39     33.86 o 
  -6   6   6     3365.05     3204.59     30.52 o 
  -5   6   6      233.37      264.07     25.00 o 
  -4   6   6     4361.38     4210.34     54.44 o 
  -3   6   6     1708.15     1643.19     48.56 o 
  -2   6   6     3510.92     3040.28     41.37 o 
  -1   6   6     1215.66     1486.69     76.63 o 
   0   6   6     7297.88     6793.63     25.39 o 
   1   6   6     1207.99     1190.17    122.47 o 
   2   6   6     3551.44     3224.61     52.93 o 
   3   6   6     1731.53     1484.20     24.81 o 
   4   6   6     4222.92     4063.20     53.39 o 
   5   6   6      244.39      323.01     58.02 o 
   6   6   6     3417.24     3333.66     55.73 o 
   7   6   6      570.66      539.64     45.51 o 
   8   6   6      669.16      620.24    100.11 o 
   9   6   6       54.77      171.94    127.83 o 
  -9   7   6      175.80      160.62     19.40 o 
  -8   7   6      587.56      552.09      9.60 o 
  -7   7   6      286.56      330.71     56.31 o 
  -6   7   6     1224.78     1216.50     86.29 o 
  -5   7   6      140.37      145.97     12.61 o 
  -4   7   6      815.53      840.01     39.01 o 
  -3   7   6     1108.85     1224.80     87.50 o 
  -2   7   6     2421.05     2503.72     38.34 o 
  -1   7   6     1342.42     1502.58     62.53 o 
   0   7   6     1088.44     1351.48     68.09 o 
   1   7   6     1311.45     1510.94     91.43 o 
   2   7   6     2539.64     2668.01     33.48 o 
   3   7   6     1095.65     1405.09     96.74 o 
   4   7   6      839.06      818.42     27.26 o 
   5   7   6      117.11      138.49     27.74 o 
   6   7   6     1249.87     1341.96     59.60 o 
   7   7   6      304.75      286.19     84.38 o 
   8   7   6      591.07      611.24     64.97 o 
   9   7   6      187.60      192.30     17.98 o 
  -8   8   6       75.92      136.32     89.61 o 
  -7   8   6      384.46      402.73     33.10 o 
  -6   8   6      875.34      788.80     89.07 o 
  -5   8   6     1109.13     1227.15     68.29 o 
  -4   8   6     1772.80     1767.58     73.53 o 
  -3   8   6     2151.62     2182.61    110.29 o 
  -2   8   6     1891.09     2030.09     86.37 o 
  -1   8   6     1270.67     1458.22     92.40 o 
   0   8   6      362.12      412.21     12.11 o 
   1   8   6     1262.82     1349.27     63.30 o 
   2   8   6     1927.45     1871.63     57.75 o 
   3   8   6     2091.06     2205.00     62.97 o 
   4   8   6     1716.58     1831.64    109.95 o 
   5   8   6     1100.01     1239.18     72.70 o 
   6   8   6      926.30      830.25    112.45 o 
   7   8   6      390.31      408.93     46.63 o 
   8   8   6       61.46      133.05    133.22 o 
  -8   9   6      488.81      478.25     89.10 o 
  -7   9   6      557.42      553.51     23.00 o 
  -6   9   6      231.94      233.62     12.60 o 
  -5   9   6     1277.99     1390.79     57.13 o 
  -4   9   6      101.46      189.21     96.78 o 
  -3   9   6      342.82      418.35     29.19 o 
  -2   9   6      741.79      676.30     26.92 o 
  -1   9   6     1422.24     1574.59     76.15 o 
   0   9   6      692.25      639.50     32.53 o 
   1   9   6     1432.94     1532.82     73.67 o 
   2   9   6      755.37      697.49     17.78 o 
   3   9   6      300.34      392.79     36.98 o 
   4   9   6       98.69      170.80     12.04 o 
   5   9   6     1265.71     1267.52    129.15 o 
   6   9   6      220.39      232.24     27.17 o 
   7   9   6      573.99      595.98     30.00 o 
   8   9   6      456.94      446.88     64.47 o 
  -7  10   6      506.39      571.47    134.16 o 
  -6  10   6        3.58       64.05     43.89 o 
  -5  10   6     1828.88     1811.81    101.01 o 
  -4  10   6      257.27      239.11     36.02 o 
  -3  10   6      104.38      150.99     51.34 o 
  -2  10   6      868.49      902.24    116.44 o 
  -1  10   6      777.51      853.35     32.41 o 
   0  10   6      143.92      188.45     44.47 o 
   1  10   6      777.26      883.16     76.60 o 
   2  10   6      885.35      956.58    103.41 o 
   3  10   6       87.13      195.43    119.99 o 
   4  10   6      247.39      228.76     54.85 o 
   5  10   6     1836.67     1708.22     53.60 o 
   6  10   6        5.32      100.75     56.45 o 
   7  10   6      507.73      646.34    105.31 o 
  -6  11   6      369.51      428.84     59.36 o 
  -5  11   6       36.05       90.17     50.10 o 
  -4  11   6      764.69      750.72     92.46 o 
  -3  11   6      894.93      810.23     25.30 o 
  -2  11   6      337.10      423.71     70.54 o 
  -1  11   6      474.32      545.94     65.83 o 
   0  11   6     1496.35     1442.93     55.37 o 
   1  11   6      458.05      461.44     89.11 o 
   2  11   6      350.00      386.52    128.49 o 
   3  11   6      882.10      798.98     51.45 o 
   4  11   6      741.27      752.37    121.19 o 
   5  11   6       33.78      131.07    162.37 o 
   6  11   6      378.88      554.39     84.69 o 
  -5  12   6        4.05       47.59     72.30 o 
  -4  12   6      494.00      503.13     22.88 o 
  -3  12   6      461.60      409.41     42.98 o 
  -2  12   6     1418.62     1606.87     99.00 o 
  -1  12   6      135.49      159.59     22.02 o 
   0  12   6     1686.74     1634.55     76.41 o 
   1  12   6      142.59      227.44     42.75 o 
   2  12   6     1427.41     1270.54     24.82 o 
   3  12   6      466.06      484.11    120.71 o 
   4  12   6      499.02      532.98     83.13 o 
   5  12   6        4.08       48.73      4.87 o 
  -3  13   6      389.31      406.25     74.09 o 
  -2  13   6       81.42      145.94     42.23 o 
  -1  13   6      263.10      253.82     62.96 o 
   0  13   6      132.16      165.28     20.11 o 
   1  13   6      262.81      265.34     39.14 o 
   2  13   6       88.37      154.42     94.17 o 
   3  13   6      397.71      465.08     80.88 o 
   1   0   7       99.57      139.18     19.13 o 
   2   0   7     7903.17     8142.92    277.81 o 
   3   0   7       27.97      167.83    137.90 o 
   4   0   7        1.87       95.07    117.70 o 
   5   0   7      961.58     1183.52    149.42 o 
   6   0   7     2213.00     2373.22    110.00 o 
   7   0   7      263.12      321.50    133.91 o 
   8   0   7      425.84      482.27    104.07 o 
   9   0   7       54.20      111.54     76.86 o 
  10   0   7       78.41      101.95     34.64 o 
 -10   1   7      575.41      612.00    115.25 o 
  -9   1   7      325.20      394.63    102.18 o 
  -8   1   7     1430.84     1387.54    114.16 o 
  -7   1   7     3858.06     3731.28    128.49 o 
  -6   1   7      535.64      485.26     12.01 o 
  -5   1   7     9772.27     9589.24    327.56 o 
  -4   1   7     5745.72     5713.18    156.72 o 
  -3   1   7    11204.80    11063.64    291.47 o 
  -2   1   7     1898.39     1877.61     47.30 o 
  -1   1   7    18520.57    18087.20    148.57 o 
   0   1   7     5805.65     6692.79     53.20 o 
   1   1   7    17464.59    17198.41    278.07 o 
   2   1   7     1872.92     1866.42     78.90 o 
   3   1   7    11011.29    11312.87    187.87 o 
   4   1   7     5670.58     5681.16     46.49 o 
   5   1   7     9945.76     9626.29    114.14 o 
   6   1   7      476.32      458.48     29.20 o 
   7   1   7     3788.60     3717.10     77.22 o 
   8   1   7     1419.66     1308.82     86.37 o 
   9   1   7      341.59      414.25     66.89 o 
  10   1   7      594.13      583.06     23.11 o 
 -10   2   7      341.80      337.13     42.34 o 
  -9   2   7      115.98      176.59     90.38 o 
  -8   2   7      672.46      625.32     61.87 o 
  -7   2   7     2174.45     2028.46    120.65 o 
  -6   2   7       64.05       84.06     26.31 o 
  -5   2   7     2386.07     2523.75     71.03 o 
  -4   2   7     5315.79     5223.73     66.80 o 
  -3   2   7     2821.38     3152.76     72.28 o 
  -2   2   7     5234.77     5415.68     87.95 o 
  -1   2   7     9245.48     9173.19     62.42 o 
   0   2   7     3588.63     3357.75     61.60 o 
   1   2   7     9223.78     9594.46     80.47 o 
   2   2   7     5449.57     5741.44     64.26 o 
   3   2   7     2964.44     3050.21     70.24 o 
   4   2   7     5324.87     5240.14     48.65 o 
   5   2   7     2346.17     2422.65     74.95 o 
   6   2   7       55.08       76.90     68.14 o 
   7   2   7     2096.03     1949.57     46.07 o 
   8   2   7      632.23      534.84     33.10 o 
   9   2   7      125.19      110.97     65.85 o 
  10   2   7      343.75      337.78     82.95 o 
 -10   3   7      297.28      347.51     82.74 o 
  -9   3   7       78.80      100.86     59.99 o 
  -8   3   7     1610.16     1352.38     57.68 o 
  -7   3   7      184.89      234.38    126.47 o 
  -6   3   7     1962.87     1945.07    135.79 o 
  -5   3   7     1559.46     1650.73     47.13 o 
  -4   3   7     6640.21     6236.77     69.80 o 
  -3   3   7     1027.90     1226.65     75.13 o 
  -2   3   7    19659.61    19348.49    249.63 o 
  -1   3   7     4225.32     4456.40     51.62 o 
   0   3   7    17935.75    17629.39    133.76 o 
   1   3   7     4156.97     4178.62     76.99 o 
   2   3   7    19775.48    19249.77     66.28 o 
   3   3   7     1043.95     1086.94     53.81 o 
   4   3   7     6885.85     6396.41     59.39 o 
   5   3   7     1517.91     1709.34    135.31 o 
   6   3   7     2030.08     2211.63     86.64 o 
   7   3   7      187.67      239.94     89.78 o 
   8   3   7     1624.66     1465.04     91.50 o 
   9   3   7       77.20      115.47     91.75 o 
  10   3   7      313.14      311.86     14.67 o 
 -10   4   7      106.91      125.86     12.65 o 
  -9   4   7      222.24      219.28      7.79 o 
  -8   4   7      675.59      627.43     34.17 o 
  -7   4   7      646.16      656.60     51.62 o 
  -6   4   7      278.24      301.76    100.22 o 
  -5   4   7      697.20      710.61     14.21 o 
  -4   4   7      838.41      812.77     27.33 o 
  -3   4   7     2996.07     2973.36     82.33 o 
  -2   4   7     2014.27     1866.79     33.18 o 
  -1   4   7      632.11      654.96     45.32 o 
   0   4   7     1976.39     1881.21     64.38 o 
   1   4   7      661.54      690.13     57.37 o 
   2   4   7     2042.31     1969.44     43.92 o 
   3   4   7     2997.91     2718.02     55.32 o 
   4   4   7      838.49      860.65     77.28 o 
   5   4   7      663.36      685.09     92.97 o 
   6   4   7      295.87      331.84     87.21 o 
   7   4   7      687.84      736.72     95.41 o 
   8   4   7      642.33      629.61     29.87 o 
   9   4   7      232.00      278.48     84.22 o 
  10   4   7      113.91      130.44    110.70 o 
 -10   5   7      198.39      209.25    114.51 o 
  -9   5   7      659.79      598.24    112.86 o 
  -8   5   7      420.91      557.87     89.23 o 
  -7   5   7     1116.10     1150.21     89.80 o 
  -6   5   7     1193.55     1115.65     76.16 o 
  -5   5   7     1458.31     1344.77     25.36 o 
  -4   5   7     3014.30     3044.09     92.03 o 
  -3   5   7     6826.03     6995.77     58.03 o 
  -2   5   7     8307.21     7921.60    162.89 o 
  -1   5   7    13564.73    13711.14     76.41 o 
   0   5   7     2839.39     2822.68     48.65 o 
   1   5   7    13811.04    13311.41    409.91 o 
   2   5   7     8469.97     8528.19    243.49 o 
   3   5   7     6621.43     6617.05     67.67 o 
   4   5   7     2940.78     3056.85     85.51 o 
   5   5   7     1442.48     1502.99     62.90 o 
   6   5   7     1221.68     1096.78     23.93 o 
   7   5   7     1104.78     1180.34     78.64 o 
   8   5   7      449.74      491.79     21.33 o 
   9   5   7      636.12      617.28     67.79 o 
  10   5   7      202.94      205.88     43.80 o 
  -9   6   7      183.76      268.39     49.95 o 
  -8   6   7      256.82      282.01     20.24 o 
  -7   6   7      245.13      293.66     19.81 o 
  -6   6   7      990.32      967.27     77.40 o 
  -5   6   7      596.64      698.79     72.10 o 
  -4   6   7      957.71     1005.65     42.40 o 
  -3   6   7      595.76      682.49      7.83 o 
  -2   6   7     3065.34     3072.10     58.59 o 
  -1   6   7      424.66      610.31     79.07 o 
   0   6   7      286.45      258.99      5.82 o 
   1   6   7      415.33      599.36     27.76 o 
   2   6   7     3133.30     3192.56     62.41 o 
   3   6   7      577.54      707.65     52.54 o 
   4   6   7      915.55      949.81     43.07 o 
   5   6   7      572.61      613.98     74.14 o 
   6   6   7     1055.86     1038.72     46.96 o 
   7   6   7      232.25      278.40     11.93 o 
   8   6   7      267.37      241.31     82.64 o 
   9   6   7      197.14      227.95     21.64 o 
  -9   7   7      717.01      669.81     52.23 o 
  -8   7   7      288.15      378.53     20.06 o 
  -7   7   7     1550.25     1662.49     69.00 o 
  -6   7   7     1045.00     1001.73     14.51 o 
  -5   7   7     2536.78     2491.44     58.04 o 
  -4   7   7     1853.24     1966.82     88.12 o 
  -3   7   7     1855.41     1937.81     70.90 o 
  -2   7   7      340.43      358.33     39.61 o 
  -1   7   7     4624.73     4482.02     30.53 o 
   0   7   7      683.76      739.82     51.32 o 
   1   7   7     4786.65     4835.09     78.67 o 
   2   7   7      362.42      367.03     24.23 o 
   3   7   7     1909.56     1864.41     10.20 o 
   4   7   7     1777.37     1998.62    118.37 o 
   5   7   7     2451.43     2454.97     43.53 o 
   6   7   7     1072.63     1143.58     83.93 o 
   7   7   7     1534.00     1579.67     80.12 o 
   8   7   7      307.18      314.42     98.08 o 
   9   7   7      721.21      681.16     40.89 o 
  -8   8   7      273.06      248.42     17.71 o 
  -7   8   7      311.68      361.04     50.49 o 
  -6   8   7      161.80      181.89     64.63 o 
  -5   8   7      848.06      786.46     30.07 o 
  -4   8   7      435.26      570.05     67.33 o 
  -3   8   7      600.95      711.14     35.39 o 
  -2   8   7     1042.96      862.47    121.83 o 
  -1   8   7       87.85      129.27     36.30 o 
   0   8   7      140.28      225.88     65.32 o 
   1   8   7       95.47      129.22     80.77 o 
   2   8   7     1019.49      899.27     54.21 o 
   3   8   7      560.36      612.36     93.15 o 
   4   8   7      481.39      772.02     91.02 o 
   5   8   7      844.83      797.29     75.91 o 
   6   8   7      168.91      255.30     60.28 o 
   7   8   7      315.62      320.56     65.27 o 
   8   8   7      268.67      244.33      0.97 o 
  -8   9   7      498.56      491.80     94.11 o 
  -7   9   7       90.68      155.70     78.52 o 
  -6   9   7     2239.60     2157.83     62.96 o 
  -5   9   7      457.22      391.47     23.60 o 
  -4   9   7     1840.86     1714.03     32.12 o 
  -3   9   7       67.98       99.87     12.51 o 
  -2   9   7     2240.58     2026.95     41.30 o 
  -1   9   7      196.54      205.82     29.95 o 
   0   9   7     3403.35     3200.43     83.43 o 
   1   9   7      204.13      253.68     31.09 o 
   2   9   7     2125.54     2266.81    118.78 o 
   3   9   7       64.45      159.89     53.72 o 
   4   9   7     1882.36     1762.45    128.45 o 
   5   9   7      468.36      395.23     74.33 o 
   6   9   7     2229.36     2139.31     73.65 o 
   7   9   7       85.60      122.18     17.40 o 
   8   9   7      520.37      492.43     36.87 o 
  -7  10   7      123.34      137.25    115.81 o 
  -6  10   7       87.99      143.08     26.77 o 
  -5  10   7       20.34      105.11    115.56 o 
  -4  10   7      314.18      335.31     99.04 o 
  -3  10   7      759.67      745.09     19.82 o 
  -2  10   7       61.57      132.80     35.13 o 
  -1  10   7      432.84      482.89     68.43 o 
   0  10   7       19.47       57.43     15.02 o 
   1  10   7      440.08      579.68     67.57 o 
   2  10   7       64.09       86.54     20.03 o 
   3  10   7      777.36      884.40     95.68 o 
   4  10   7      310.19      343.69     32.63 o 
   5  10   7       18.08       52.80     21.90 o 
   6  10   7       87.92      120.24     26.27 o 
   7  10   7      115.64      185.35     59.42 o 
  -6  11   7      249.36      253.66    111.46 o 
  -5  11   7      452.79      436.59     49.70 o 
  -4  11   7      527.43      464.26     63.49 o 
  -3  11   7     1655.28     1578.30     90.48 o 
  -2  11   7      586.49      615.79     88.33 o 
  -1  11   7     2391.34     2434.38     39.82 o 
   0  11   7     2109.32     2034.11     33.35 o 
   1  11   7     2318.79     2358.86     46.37 o 
   2  11   7      544.04      640.48     69.11 o 
   3  11   7     1676.56     1539.16     72.52 o 
   4  11   7      513.97      560.45     20.44 o 
   5  11   7      464.32      454.71     95.07 o 
   6  11   7      250.08      241.41    113.17 o 
  -5  12   7       84.56      144.81     57.10 o 
  -4  12   7       97.22      219.50    127.32 o 
  -3  12   7       28.13      151.90    149.17 o 
  -2  12   7       74.67      118.13     57.94 o 
  -1  12   7      329.91      341.32     77.86 o 
   0  12   7      320.22      344.32     70.60 o 
   1  12   7      328.75      346.07     67.26 o 
   2  12   7       72.47       99.89     26.66 o 
   3  12   7       23.97       91.53     19.96 o 
   4  12   7      101.20      103.18     11.59 o 
   5  12   7       76.52      102.92      9.69 o 
  -3  13   7      440.97      447.67     38.39 o 
  -2  13   7      335.17      326.23     64.33 o 
  -1  13   7      563.39      527.14      9.10 o 
   0  13   7      342.44      296.25     40.36 o 
   1  13   7      574.63      582.28     80.75 o 
   2  13   7      342.31      319.23     55.44 o 
   3  13   7      436.42      406.47     98.04 o 
   0   0   8     3668.21     4148.22     96.37 o 
   1   0   8     2635.10     2516.55     30.28 o 
   2   0   8      217.73      311.96     29.57 o 
   3   0   8     2681.48     2365.35     61.42 o 
   4   0   8     5392.74     5575.33    105.13 o 
   5   0   8      563.18      460.44     32.61 o 
   6   0   8     1899.32     1764.78     45.75 o 
   7   0   8      376.01      344.62     40.40 o 
   8   0   8     1182.65     1385.64     89.07 o 
   9   0   8     1978.27     1578.80     88.10 o 
  10   0   8       50.82       89.37    113.43 o 
 -10   1   8      772.07      764.10    195.17 o 
  -9   1   8      763.28      718.43     22.64 o 
  -8   1   8      656.24      626.21     30.08 o 
  -7   1   8      359.03      478.42     99.01 o 
  -6   1   8     6917.45     6743.37     43.91 o 
  -5   1   8     3031.41     2987.37    144.14 o 
  -4   1   8     7768.86     7693.94    127.79 o 
  -3   1   8     8734.71     8625.29     45.32 o 
  -2   1   8     5823.61     5705.89     17.94 o 
  -1   1   8      629.50      800.02     37.72 o 
   0   1   8      937.42      963.07     14.59 o 
   1   1   8      558.07      708.17     14.43 o 
   2   1   8     5568.08     5564.03     78.85 o 
   3   1   8     8809.74     8615.59     47.63 o 
   4   1   8     7928.14     7509.10     69.38 o 
   5   1   8     2996.33     2607.85     88.10 o 
   6   1   8     6797.42     6575.51    101.24 o 
   7   1   8      368.03      497.54     73.41 o 
   8   1   8      710.40      632.38     22.79 o 
   9   1   8      754.32      828.54    113.89 o 
  10   1   8      779.56      726.85     68.95 o 
 -10   2   8       47.80       70.09    140.40 o 
  -9   2   8       82.97      195.91    118.07 o 
  -8   2   8      155.31      141.15    153.63 o 
  -7   2   8      722.48      862.64    123.11 o 
  -6   2   8       21.70       54.41     21.31 o 
  -5   2   8     1186.13     1399.76     90.36 o 
  -4   2   8     2742.20     2698.81    126.31 o 
  -3   2   8     3162.22     2895.96    114.26 o 
  -2   2   8     8729.38     8396.80    231.12 o 
  -1   2   8    15014.86    14576.33    225.38 o 
   0   2   8     4095.33     4173.54     60.11 o 
   1   2   8    14755.53    14468.88     30.94 o 
   2   2   8     8838.87     8626.54    113.69 o 
   3   2   8     3058.21     2936.18     58.41 o 
   4   2   8     2800.63     3013.28    152.95 o 
   5   2   8     1153.06     1302.95     26.82 o 
   6   2   8       18.18       50.62     61.33 o 
   7   2   8      774.72      846.03     32.58 o 
   8   2   8      157.73      140.17     17.66 o 
   9   2   8       98.56      183.35     52.52 o 
  10   2   8       45.43       68.14     87.91 o 
 -10   3   8      245.46      323.18    217.07 o 
  -9   3   8      695.38      733.07    110.97 o 
  -8   3   8      254.08      285.44     58.70 o 
  -7   3   8     2464.34     2476.66     88.12 o 
  -6   3   8      691.10      731.12     72.58 o 
  -5   3   8     3242.39     3340.16     75.18 o 
  -4   3   8      436.94      398.10     20.60 o 
  -3   3   8     6246.77     6087.00     42.82 o 
  -2   3   8     2227.58     2088.82     48.94 o 
  -1   3   8    56649.43    54721.14     50.79 o 
   0   3   8      885.52      994.71     42.42 o 
   1   3   8    56615.78    55526.85     61.98 o 
   2   3   8     2223.61     2128.32     50.50 o 
   3   3   8     6390.57     6061.30     97.71 o 
   4   3   8      459.60      402.17     34.51 o 
   5   3   8     3240.75     3174.56     69.93 o 
   6   3   8      686.06      658.04    158.67 o 
   7   3   8     2312.52     2456.93    156.93 o 
   8   3   8      270.30      281.44     48.93 o 
   9   3   8      678.58      881.72    132.87 o 
  10   3   8      255.71      274.19     51.10 o 
 -10   4   8       73.49      102.81     94.92 o 
  -9   4   8      154.71      166.99     43.80 o 
  -8   4   8      290.59      246.75     10.22 o 
  -7   4   8      273.11      325.49     96.73 o 
  -6   4   8      199.70      193.21     30.83 o 
  -5   4   8      616.57      641.19     56.33 o 
  -4   4   8      443.94      465.46      8.71 o 
  -3   4   8      688.60      681.51     10.68 o 
  -2   4   8     1565.06     1704.71     59.95 o 
  -1   4   8     6226.08     5936.76     78.57 o 
   0   4   8     1475.32     1540.45     24.13 o 
   1   4   8     6044.10     5736.90     57.14 o 
   2   4   8     1511.74     1630.22     50.41 o 
   3   4   8      729.21      743.57     55.54 o 
   4   4   8      478.76      522.73     36.49 o 
   5   4   8      609.51      745.58     52.29 o 
   6   4   8      211.91      201.88     97.47 o 
   7   4   8      271.93      301.35     35.52 o 
   8   4   8      277.21      256.53     93.08 o 
   9   4   8      150.58      170.28     21.63 o 
  10   4   8       59.38      146.09     50.60 o 
  -9   5   8      374.41      401.69     28.94 o 
  -8   5   8      528.88      568.56     26.77 o 
  -7   5   8      548.44      587.74    100.30 o 
  -6   5   8      625.64      563.76     47.17 o 
  -5   5   8      128.48      176.47     22.00 o 
  -4   5   8     1677.00     1645.66     97.76 o 
  -3   5   8     1916.45     1860.56     29.27 o 
  -2   5   8     7088.91     6641.79     49.10 o 
  -1   5   8     3327.99     3203.13     30.69 o 
   0   5   8    22952.30    22729.21     76.81 o 
   1   5   8     3346.67     3352.35     29.09 o 
   2   5   8     7184.80     6693.61     53.25 o 
   3   5   8     1921.16     2035.80     30.12 o 
   4   5   8     1625.78     1702.68     80.60 o 
   5   5   8      130.21      151.10     55.70 o 
   6   5   8      718.60      724.86     72.35 o 
   7   5   8      515.65      522.85     30.78 o 
   8   5   8      528.84      572.16     46.31 o 
   9   5   8      366.53      433.67     69.49 o 
  -9   6   8       72.64      102.21     52.24 o 
  -8   6   8      290.13      341.04     60.14 o 
  -7   6   8     1003.13      890.41     27.95 o 
  -6   6   8      228.26      282.35     18.57 o 
  -5   6   8       52.14      105.99     21.53 o 
  -4   6   8     2688.84     2760.62     80.94 o 
  -3   6   8     2926.92     2503.82     70.06 o 
  -2   6   8     6417.83     6209.45     62.38 o 
  -1   6   8       29.55      109.31     13.24 o 
   0   6   8      392.72      454.88     55.52 o 
   1   6   8       28.70      134.86     33.72 o 
   2   6   8     6645.50     6452.22    105.84 o 
   3   6   8     2911.83     2743.86     85.06 o 
   4   6   8     2778.84     2714.36     69.53 o 
   5   6   8       37.77       89.21     23.26 o 
   6   6   8      219.97      346.83    115.72 o 
   7   6   8     1026.30      939.87     72.82 o 
   8   6   8      287.38      385.73     64.11 o 
   9   6   8       70.43      185.61    125.34 o 
  -9   7   8      114.84      117.78     42.96 o 
  -8   7   8     1041.96      971.84     79.76 o 
  -7   7   8     1401.16     1355.59    104.72 o 
  -6   7   8     1927.39     1726.41     93.26 o 
  -5   7   8      939.00      872.50     49.98 o 
  -4   7   8     3697.29     3640.39     52.66 o 
  -3   7   8      632.43      625.09     93.11 o 
  -2   7   8     1593.60     1398.01     80.60 o 
  -1   7   8      831.84      783.59     34.95 o 
   0   7   8      487.49      494.02     21.86 o 
   1   7   8      826.75      902.15     34.99 o 
   2   7   8     1534.92     1493.98     62.34 o 
   3   7   8      560.43      567.74     60.37 o 
   4   7   8     3621.27     3520.48     30.88 o 
   5   7   8      948.34      888.85     81.16 o 
   6   7   8     1999.22     1938.43     41.68 o 
   7   7   8     1413.88     1279.11      8.72 o 
   8   7   8     1038.21     1031.14    145.53 o 
   9   7   8      111.82      113.89     47.12 o 
  -8   8   8      197.99      195.66     28.28 o 
  -7   8   8      114.28      151.76     36.14 o 
  -6   8   8        3.24       45.75     85.88 o 
  -5   8   8      400.02      393.58     58.15 o 
  -4   8   8      705.55      723.54     51.52 o 
  -3   8   8      203.43      215.36     18.90 o 
  -2   8   8     1032.30     1204.19    109.86 o 
  -1   8   8      576.21      628.02     60.42 o 
   0   8   8      634.42      694.08     19.80 o 
   1   8   8      588.09      625.72    115.91 o 
   2   8   8     1094.05     1111.82     45.16 o 
   3   8   8      194.05      242.58     45.15 o 
   4   8   8      690.58      745.30    140.67 o 
   5   8   8      388.07      434.15    145.93 o 
   6   8   8        4.56       70.06     34.09 o 
   7   8   8      102.52      226.46     88.32 o 
   8   8   8      185.79      236.55     39.57 o 
  -8   9   8       12.57       75.38     49.06 o 
  -7   9   8     1093.08     1008.23     50.88 o 
  -6   9   8      208.87      237.24     80.27 o 
  -5   9   8     2921.23     2743.83    120.04 o 
  -4   9   8      143.29      198.42     84.05 o 
  -3   9   8     3801.14     3506.99     27.60 o 
  -2   9   8        4.56       57.08     20.04 o 
  -1   9   8     1065.66     1135.34     82.98 o 
   0   9   8        1.04       41.34     89.68 o 
   1   9   8      978.47     1090.38     71.80 o 
   2   9   8        5.29       52.38     49.90 o 
   3   9   8     3890.89     3657.10     68.63 o 
   4   9   8      152.01      166.46      9.73 o 
   5   9   8     2949.61     2866.76     81.30 o 
   6   9   8      203.27      202.67     32.40 o 
   7   9   8     1091.21     1002.45     86.54 o 
   8   9   8       14.87       99.42     76.52 o 
  -7  10   8      165.02      176.15      5.59 o 
  -6  10   8      244.79      307.19     94.13 o 
  -5  10   8      165.25      196.41     96.98 o 
  -4  10   8      482.62      601.76     92.37 o 
  -3  10   8     1156.17     1347.68     98.07 o 
  -2  10   8      435.29      519.77    147.21 o 
  -1  10   8      618.28      580.43     14.29 o 
   0  10   8        4.38       48.71     32.34 o 
   1  10   8      599.14      620.05     31.45 o 
   2  10   8      449.68      464.36     13.14 o 
   3  10   8     1124.36     1344.37     74.49 o 
   4  10   8      467.91      533.43    113.89 o 
   5  10   8      161.77      213.67     13.59 o 
   6  10   8      246.75      299.19     44.76 o 
   7  10   8      162.35      209.77     49.72 o 
  -6  11   8       26.17       76.99     54.10 o 
  -5  11   8      257.27      268.43     50.62 o 
  -4  11   8      970.34      897.37     32.02 o 
  -3  11   8      189.85      233.39    139.37 o 
  -2  11   8     2249.83     1967.92    127.65 o 
  -1  11   8     1148.55     1144.04     52.60 o 
   0  11   8     2045.98     1784.54     69.73 o 
   1  11   8     1157.03     1142.56     23.23 o 
   2  11   8     2279.26     2073.40     37.17 o 
   3  11   8      163.58      226.84     50.52 o 
   4  11   8      963.97      941.89     45.26 o 
   5  11   8      243.64      239.36     43.32 o 
   6  11   8       16.67      113.13     40.05 o 
  -5  12   8      201.80      194.32     14.60 o 
  -4  12   8      346.35      431.49    103.56 o 
  -3  12   8       49.00      120.85     57.78 o 
  -2  12   8      127.37      159.28     24.69 o 
  -1  12   8      221.28      273.69     50.88 o 
   0  12   8      124.62      170.52     35.83 o 
   1  12   8      226.47      250.17      1.95 o 
   2  12   8      111.18      177.83     85.27 o 
   3  12   8       51.36       92.48     58.41 o 
   4  12   8      362.71      400.27     89.26 o 
   5  12   8      208.22      185.92     53.80 o 
  -3  13   8      151.27      171.86     37.34 o 
  -2  13   8      473.26      502.87     19.22 o 
  -1  13   8      136.77      224.67     62.07 o 
   0  13   8     1032.15      848.84      8.76 o 
   1  13   8      125.14      146.26     17.04 o 
   2  13   8      464.46      475.11     79.03 o 
   3  13   8      149.21      181.39     36.99 o 
   1   0   9        3.19       72.80     17.25 o 
   2   0   9        4.67       40.89     39.13 o 
   3   0   9     9254.78     9129.89    173.76 o 
   4   0   9      203.10      302.04     60.98 o 
   5   0   9    10599.75    10538.29    129.95 o 
   6   0   9      340.58      334.62     44.78 o 
   7   0   9     6950.65     6649.97    112.43 o 
   8   0   9      185.94      245.23     51.67 o 
   9   0   9     1103.69      993.10    100.54 o 
  10   0   9      296.90      307.56     18.43 o 
 -10   1   9      418.74      406.37     87.26 o 
  -9   1   9      281.38      308.93     35.53 o 
  -8   1   9     1120.26     1096.93     28.64 o 
  -7   1   9      647.22      621.02      5.80 o 
  -6   1   9     1240.92     1252.45    104.36 o 
  -5   1   9     3917.11     3984.74     69.51 o 
  -4   1   9     5188.08     4940.37     94.37 o 
  -3   1   9     3006.74     3026.16     73.18 o 
  -2   1   9     2425.74     2395.35     18.39 o 
  -1   1   9     2747.35     3009.87     55.03 o 
   0   1   9     3548.90     3231.48     74.65 o 
   1   1   9     2955.37     3254.44    102.42 o 
   2   1   9     2349.10     2484.73     41.15 o 
   3   1   9     3071.11     2844.90    112.76 o 
   4   1   9     5400.05     5231.85    101.97 o 
   5   1   9     3957.15     4267.42    114.16 o 
   6   1   9     1252.63     1612.06    137.34 o 
   7   1   9      665.70      612.29      3.89 o 
   8   1   9     1111.72     1044.79     37.15 o 
   9   1   9      248.22      326.86    135.17 o 
  10   1   9      428.39      601.54    147.47 o 
 -10   2   9      437.23      435.09     31.80 o 
  -9   2   9       51.17      115.79     35.04 o 
  -8   2   9     1203.82     1351.02    147.91 o 
  -7   2   9     1428.02     1479.64     80.87 o 
  -6   2   9     2327.88     2367.91     63.57 o 
  -5   2   9     1134.03     1013.35     23.36 o 
  -4   2   9     2789.74     3101.88     90.35 o 
  -3   2   9     4914.88     5066.55     83.59 o 
  -2   2   9    19335.93    18882.69    153.18 o 
  -1   2   9     4257.23     4361.54     45.21 o 
   0   2   9     6171.53     6766.28     62.50 o 
   1   2   9     4043.87     4176.38     57.58 o 
   2   2   9    18807.71    18558.76     90.28 o 
   3   2   9     4810.83     4676.61      8.20 o 
   4   2   9     2702.91     3046.68     91.43 o 
   5   2   9     1105.63     1301.13     89.09 o 
   6   2   9     2378.93     2475.43    117.78 o 
   7   2   9     1374.22     1271.30    177.16 o 
   8   2   9     1173.95     1170.84    149.19 o 
   9   2   9       66.19      119.42     53.05 o 
  10   2   9      442.02      412.83     85.59 o 
 -10   3   9      253.53      251.14     97.34 o 
  -9   3   9      195.13      212.54     45.45 o 
  -8   3   9      111.17      125.95     42.86 o 
  -7   3   9      226.10      226.77      8.75 o 
  -6   3   9     1507.11     1590.71     66.74 o 
  -5   3   9      319.60      352.33      9.47 o 
  -4   3   9      487.28      509.08     47.03 o 
  -3   3   9     3865.72     3975.83     61.86 o 
  -2   3   9    13868.37    13799.47    145.14 o 
  -1   3   9     2320.20     2510.90     40.26 o 
   0   3   9     9942.91     9704.33    148.62 o 
   1   3   9     2269.51     2448.37     44.34 o 
   2   3   9    14326.26    13928.42     84.70 o 
   3   3   9     3859.97     3934.57     47.28 o 
   4   3   9      514.30      555.37    100.56 o 
   5   3   9      287.07      377.41    122.21 o 
   6   3   9     1613.68     1574.03    116.81 o 
   7   3   9      214.19      264.77     34.07 o 
   8   3   9       96.81      176.06     42.92 o 
   9   3   9      209.08      223.08     54.77 o 
  10   3   9      239.00      274.25     59.61 o 
 -10   4   9       67.82      160.87    131.41 o 
  -9   4   9      179.84      260.62    114.57 o 
  -8   4   9      294.06      308.59     18.50 o 
  -7   4   9      111.32      161.69     34.21 o 
  -6   4   9     1298.85     1376.41     31.15 o 
  -5   4   9      321.51      383.84     17.61 o 
  -4   4   9      185.11      220.27     16.01 o 
  -3   4   9     2721.80     2611.01     54.72 o 
  -2   4   9    27279.42    26764.03    146.94 o 
  -1   4   9     6396.44     5987.14     34.21 o 
   0   4   9    16334.42    15866.13     95.23 o 
   1   4   9     6348.57     6142.56     74.94 o 
   2   4   9    27144.98    26857.65    182.19 o 
   3   4   9     2819.09     2858.04     53.21 o 
   4   4   9      173.79      203.16     21.25 o 
   5   4   9      332.66      424.63     31.24 o 
   6   4   9     1397.72     1500.04    133.18 o 
   7   4   9      134.16      164.00    121.35 o 
   8   4   9      315.54      358.16     56.28 o 
   9   4   9      165.14      243.93    100.23 o 
  10   4   9       61.76      140.55    157.56 o 
  -9   5   9      164.10      163.54      8.75 o 
  -8   5   9      386.23      358.22    106.79 o 
  -7   5   9      869.72      956.63     35.50 o 
  -6   5   9      216.65      196.66     10.13 o 
  -5   5   9      860.53      813.55     69.62 o 
  -4   5   9      281.70      323.60     23.29 o 
  -3   5   9     3303.92     3309.72     82.10 o 
  -2   5   9     4877.26     4678.57     66.84 o 
  -1   5   9     6953.75     6714.06     72.16 o 
   0   5   9      700.06      842.57     35.94 o 
   1   5   9     6781.09     6603.07     39.53 o 
   2   5   9     4947.24     4688.65     73.50 o 
   3   5   9     3250.31     3224.58     29.06 o 
   4   5   9      287.48      413.37     52.41 o 
   5   5   9      809.89      772.48     40.13 o 
   6   5   9      184.88      217.42     71.96 o 
   7   5   9      829.20      850.97     26.58 o 
   8   5   9      381.94      381.68     41.54 o 
   9   5   9      181.06      240.31     98.00 o 
  -9   6   9      412.66      347.36     60.53 o 
  -8   6   9       96.82      191.11    111.64 o 
  -7   6   9     2469.39     2312.18     79.59 o 
  -6   6   9      177.18      230.08     38.58 o 
  -5   6   9     2436.39     2222.85     39.01 o 
  -4   6   9       32.40      104.99     29.54 o 
  -3   6   9     3279.36     3183.51     45.83 o 
  -2   6   9      125.81      192.17      9.66 o 
  -1   6   9     5801.02     5465.33     39.00 o 
   0   6   9      486.66      405.84     10.69 o 
   1   6   9     5983.70     5794.86     78.92 o 
   2   6   9      126.43      230.07     43.28 o 
   3   6   9     3304.06     3178.98     49.25 o 
   4   6   9       26.57      125.51     44.28 o 
   5   6   9     2365.09     1999.61     56.29 o 
   6   6   9      175.61      223.32     98.67 o 
   7   6   9     2478.65     2187.79    117.78 o 
   8   6   9       96.36      149.50    123.38 o 
   9   6   9      391.61      360.17      6.78 o 
  -9   7   9      251.36      293.70     39.58 o 
  -8   7   9      322.09      333.56     31.75 o 
  -7   7   9      301.60      279.94     47.40 o 
  -6   7   9     1383.19     1318.23     50.75 o 
  -5   7   9     1180.61     1234.89     62.21 o 
  -4   7   9      221.91      263.12     27.29 o 
  -3   7   9     3034.89     3155.84     23.07 o 
  -2   7   9     2262.58     2339.40     57.57 o 
  -1   7   9      277.70      318.97     36.50 o 
   0   7   9      115.46      138.51     21.41 o 
   1   7   9      239.27      300.90     12.59 o 
   2   7   9     2188.40     2134.18     42.32 o 
   3   7   9     2902.93     3070.61     58.18 o 
   4   7   9      230.84      277.62     31.30 o 
   5   7   9     1238.96     1325.29    152.32 o 
   6   7   9     1404.02     1497.85    105.04 o 
   7   7   9      297.54      264.86     29.58 o 
   8   7   9      328.85      369.37     98.32 o 
   9   7   9      253.07      286.37    117.74 o 
  -8   8   9      658.38      793.98     84.89 o 
  -7   8   9      223.02      260.16     78.76 o 
  -6   8   9     2261.19     2047.16     83.74 o 
  -5   8   9      587.49      686.86     68.07 o 
  -4   8   9     2460.45     2635.83     53.62 o 
  -3   8   9      978.30      939.61     67.37 o 
  -2   8   9      723.14      938.33    103.95 o 
  -1   8   9     1685.13     1681.48     58.76 o 
   0   8   9      324.92      387.79     65.97 o 
   1   8   9     1731.10     1573.70     75.33 o 
   2   8   9      741.82      892.50     96.17 o 
   3   8   9      900.68      887.61     51.59 o 
   4   8   9     2531.61     2419.11     47.12 o 
   5   8   9      556.27      705.21    130.90 o 
   6   8   9     2254.51     2130.06     57.54 o 
   7   8   9      249.63      271.11     25.98 o 
   8   8   9      665.94      671.50     71.04 o 
  -8   9   9      421.70      396.50     16.13 o 
  -7   9   9      110.20      151.81     92.31 o 
  -6   9   9      149.40      197.67     84.91 o 
  -5   9   9      108.87      115.84     20.05 o 
  -4   9   9      766.31      909.88    128.99 o 
  -3   9   9       28.32       62.24      9.38 o 
  -2   9   9      963.51      868.33      6.19 o 
  -1   9   9       58.01      175.96     85.38 o 
   0   9   9      420.37      354.19     63.36 o 
   1   9   9       65.39      117.21     34.26 o 
   2   9   9     1041.90     1128.38     99.74 o 
   3   9   9       23.08      172.81    146.88 o 
   4   9   9      754.18      827.81    110.48 o 
   5   9   9      112.95      172.16    124.18 o 
   6   9   9      172.71      176.51     43.80 o 
   7   9   9      117.29      171.61     57.57 o 
   8   9   9      410.64      411.07     42.98 o 
  -7  10   9       17.90       87.26    145.88 o 
  -6  10   9      419.61      528.31     60.35 o 
  -5  10   9      134.94      126.62     27.16 o 
  -4  10   9     1803.13     1811.47     67.45 o 
  -3  10   9     1179.69     1183.87     28.87 o 
  -2  10   9      710.07      690.52     77.04 o 
  -1  10   9       58.69      139.98     61.11 o 
   0  10   9     2258.33     2104.90     91.23 o 
   1  10   9       58.91      128.88     33.98 o 
   2  10   9      639.71      659.28     88.40 o 
   3  10   9     1105.70     1108.41     95.81 o 
   4  10   9     1806.84     1748.69     56.46 o 
   5  10   9      131.31      165.48     45.66 o 
   6  10   9      442.93      444.30     13.52 o 
   7  10   9       15.38       98.88     58.99 o 
  -6  11   9       96.81      216.27     76.32 o 
  -5  11   9      168.41      202.31     25.14 o 
  -4  11   9      113.50      262.23    119.25 o 
  -3  11   9     1051.84     1052.08     13.51 o 
  -2  11   9      187.52      219.86     67.39 o 
  -1  11   9      674.21      762.70     71.24 o 
   0  11   9     1216.96     1104.80     38.09 o 
   1  11   9      683.27      727.55     27.34 o 
   2  11   9      165.90      206.51     54.00 o 
   3  11   9     1103.95     1104.65     90.51 o 
   4  11   9      115.28      227.67     73.75 o 
   5  11   9      176.19      194.74     35.04 o 
   6  11   9       97.34      216.30     55.92 o 
  -5  12   9      159.03      208.33     90.94 o 
  -4  12   9       14.34      134.10    126.68 o 
  -3  12   9     1183.17     1204.62     92.18 o 
  -2  12   9       54.16      151.42     51.15 o 
  -1  12   9     2029.06     1840.98     63.73 o 
   0  12   9       88.69      155.82     65.42 o 
   1  12   9     2005.81     1790.18     56.95 o 
   2  12   9       55.71      112.34     59.31 o 
   3  12   9     1174.98     1029.75    184.95 o 
   4  12   9       14.19       49.64      0.97 o 
   5  12   9      168.96      233.33     45.93 o 
  -3  13   9       38.51      124.83     41.25 o 
  -2  13   9      103.04      118.97     12.57 o 
  -1  13   9      438.26      540.78     68.27 o 
   0  13   9      282.78      313.27    114.26 o 
   1  13   9      437.26      491.97    143.58 o 
   2  13   9       94.40      133.43    124.74 o 
   3  13   9       35.06      114.80     79.82 o 
   0   0  10     4342.92     5309.78     72.92 o 
   1   0  10     5407.20     5405.68     40.82 o 
   2   0  10     6462.82     6077.09     58.98 o 
   3   0  10     3457.14     3586.66     77.88 o 
   4   0  10    27757.39    27690.12     86.76 o 
   5   0  10      578.37      571.03     76.60 o 
   6   0  10    11496.15    11000.71     88.58 o 
   7   0  10        6.56       61.33     25.31 o 
   8   0  10     1197.32     1076.11     37.96 o 
   9   0  10       11.91       96.15     26.87 o 
  10   0  10     1020.59      987.21     79.68 o 
 -10   1  10       14.45       96.21     87.91 o 
  -9   1  10     1001.08      974.16    144.79 o 
  -8   1  10       73.31      127.84     97.06 o 
  -7   1  10     1057.04      982.15     43.37 o 
  -6   1  10      558.00      605.02     70.37 o 
  -5   1  10      110.93      173.09     24.18 o 
  -4   1  10     1389.41     1749.57    116.73 o 
  -3   1  10      452.86      646.89     67.63 o 
  -2   1  10     9170.50     9138.37    100.41 o 
  -1   1  10      833.40     1334.78     81.28 o 
   0   1  10      115.04      154.36     55.97 o 
   1   1  10      805.30      957.32     86.41 o 
   2   1  10     9195.05     8758.68     58.09 o 
   3   1  10      433.92      753.72     56.97 o 
   4   1  10     1423.87     1531.90     46.18 o 
   5   1  10      119.02      175.22     42.59 o 
   6   1  10      563.59      567.41     27.74 o 
   7   1  10     1050.69      996.79    170.35 o 
   8   1  10       84.35      155.13     77.59 o 
   9   1  10     1007.02      810.90     68.41 o 
  10   1  10       16.08       69.48     10.48 o 
 -10   2  10       73.90      100.26     19.27 o 
  -9   2  10     1497.62     1433.58    102.42 o 
  -8   2  10      279.38      295.68     32.96 o 
  -7   2  10      508.76      560.52     57.23 o 
  -6   2  10     4197.46     4139.53     53.63 o 
  -5   2  10     5187.72     5128.73    116.55 o 
  -4   2  10     1520.74     1581.66     42.71 o 
  -3   2  10     4904.88     4741.44     53.72 o 
  -2   2  10     1973.10     2028.76     53.33 o 
  -1   2  10    12728.05    12212.42     99.94 o 
   0   2  10    24819.34    23244.55    121.66 o 
   1   2  10    12713.38    12264.09     65.27 o 
   2   2  10     1975.98     1999.42     54.93 o 
   3   2  10     5074.87     5188.35     69.55 o 
   4   2  10     1606.52     1922.53    115.31 o 
   5   2  10     5277.02     4954.18     40.06 o 
   6   2  10     4139.50     4035.85     67.96 o 
   7   2  10      478.14      562.64    183.98 o 
   8   2  10      314.25      287.16      4.38 o 
   9   2  10     1508.15     1531.60    141.63 o 
  10   2  10       77.92      108.56     43.90 o 
 -10   3  10      118.78      120.71    134.33 o 
  -9   3  10        5.29       43.80    103.04 o 
  -8   3  10       74.42      149.90    136.65 o 
  -7   3  10      173.07      210.73     52.65 o 
  -6   3  10      639.35      732.59    144.24 o 
  -5   3  10      331.54      460.51    110.57 o 
  -4   3  10      160.43      218.18     82.21 o 
  -3   3  10     4154.74     4013.92     47.49 o 
  -2   3  10      346.30      427.51     70.66 o 
  -1   3  10     3794.69     3804.42     38.57 o 
   0   3  10      547.44      615.00     36.04 o 
   1   3  10     3737.31     3815.14     43.85 o 
   2   3  10      342.64      386.28     43.13 o 
   3   3  10     3998.73     4065.02     67.87 o 
   4   3  10      139.03      199.44     22.32 o 
   5   3  10      339.78      483.06     72.52 o 
   6   3  10      653.40      628.83     11.68 o 
   7   3  10      182.90      269.64    233.62 o 
   8   3  10       77.35      132.17     61.84 o 
   9   3  10        6.12       76.10     45.02 o 
  10   3  10      121.19      137.95    116.87 o 
 -10   4  10       99.23      111.94     15.50 o 
  -9   4  10      306.77      353.08    107.66 o 
  -8   4  10      287.62      315.19     98.43 o 
  -7   4  10     2188.42     1963.26     27.05 o 
  -6   4  10      169.85      219.35     16.00 o 
  -5   4  10      500.13      507.81     58.59 o 
  -4   4  10      675.04      572.19     45.91 o 
  -3   4  10     3813.32     3966.48    107.62 o 
  -2   4  10    10286.70    10274.08    193.18 o 
  -1   4  10    17959.18    16463.10    276.31 o 
   0   4  10     2862.99     2715.77     35.46 o 
   1   4  10    17773.17    16494.71     79.83 o 
   2   4  10    10170.73    10178.84     76.31 o 
   3   4  10     4002.69     4076.77     46.22 o 
   4   4  10      725.62      698.81     45.18 o 
   5   4  10      457.01      412.98     28.31 o 
   6   4  10      145.57      281.43    121.68 o 
   7   4  10     2165.54     2026.44    155.26 o 
   8   4  10      282.18      308.06     76.20 o 
   9   4  10      284.04      399.91    113.01 o 
  10   4  10      101.52      134.68    143.44 o 
  -9   5  10       51.28       77.92     32.12 o 
  -8   5  10       26.89      131.00     80.76 o 
  -7   5  10       42.31       87.11    116.16 o 
  -6   5  10      234.60      255.94     31.17 o 
  -5   5  10     1079.96     1136.94     47.12 o 
  -4   5  10     1953.42     2021.27    117.76 o 
  -3   5  10       19.64       65.29      3.65 o 
  -2   5  10     1307.04     1415.77     63.09 o 
  -1   5  10     4184.38     4158.99     57.77 o 
   0   5  10       13.89       85.99     52.24 o 
   1   5  10     4193.50     4074.84     31.26 o 
   2   5  10     1270.38     1307.67     44.46 o 
   3   5  10       22.24       72.21     13.20 o 
   4   5  10     1971.35     2132.59     64.26 o 
   5   5  10     1051.17      977.60    162.61 o 
   6   5  10      219.59      243.00     14.46 o 
   7   5  10       44.53       87.73    130.45 o 
   8   5  10       22.87       74.95    101.18 o 
   9   5  10       48.10      158.32     74.94 o 
  -9   6  10       56.39      106.01     35.50 o 
  -8   6  10     1501.43     1501.12     24.42 o 
  -7   6  10      349.16      596.51     74.37 o 
  -6   6  10     2056.71     2106.06     50.15 o 
  -5   6  10      215.47      209.37     35.76 o 
  -4   6  10     2195.38     2369.72     77.58 o 
  -3   6  10      246.69      290.64     25.07 o 
  -2   6  10     8224.22     7817.89     89.89 o 
  -1   6  10       82.29      138.80     22.85 o 
   0   6  10    11623.31    12099.38     50.06 o 
   1   6  10       82.52      146.08     19.69 o 
   2   6  10     8126.88     8313.25    193.61 o 
   3   6  10      247.79      294.07     25.84 o 
   4   6  10     2121.51     2368.38     75.03 o 
   5   6  10      220.54      284.97     50.58 o 
   6   6  10     2121.62     2068.87     44.78 o 
   7   6  10      358.45      360.17    232.65 o 
   8   6  10     1492.33     1387.06     55.69 o 
   9   6  10       56.36      109.77     57.43 o 
  -9   7  10      203.08      267.57    121.24 o 
  -8   7  10       19.58      147.12    106.07 o 
  -7   7  10       36.82       60.62     26.87 o 
  -6   7  10      265.89      287.19     18.55 o 
  -5   7  10      116.95      210.70     34.36 o 
  -4   7  10       55.66      141.31     37.94 o 
  -3   7  10     1247.22     1148.28    111.52 o 
  -2   7  10     2193.66     2281.23     53.47 o 
  -1   7  10     1803.27     1850.81     69.55 o 
   0   7  10      361.09      422.58     25.88 o 
   1   7  10     1799.52     1845.76     75.73 o 
   2   7  10     2219.04     2179.48     97.80 o 
   3   7  10     1247.86     1329.63     75.27 o 
   4   7  10       51.91      142.83     24.41 o 
   5   7  10      104.46      194.80    139.98 o 
   6   7  10      271.45      300.53     19.83 o 
   7   7  10       35.80       56.46     13.12 o 
   8   7  10       19.88      111.62    123.62 o 
   9   7  10      198.33      200.64     16.06 o 
  -8   8  10      217.26      232.11     20.37 o 
  -7   8  10     2297.66     2129.97     40.35 o 
  -6   8  10      153.18      169.12     29.58 o 
  -5   8  10     2813.92     2623.81     51.06 o 
  -4   8  10     3260.10     3002.38     40.79 o 
  -3   8  10     4507.81     4429.50     89.36 o 
  -2   8  10      530.57      562.04     69.86 o 
  -1   8  10      189.78      235.56     19.09 o 
   0   8  10      171.25      186.94     21.01 o 
   1   8  10      263.64      279.42     84.50 o 
   2   8  10      479.78      549.00     30.75 o 
   3   8  10     4549.47     4174.77     85.64 o 
   4   8  10     3259.97     3139.85     83.71 o 
   5   8  10     2837.69     2851.03    149.29 o 
   6   8  10      144.10      252.38    139.15 o 
   7   8  10     2293.32     2191.11     35.55 o 
   8   8  10      226.59      281.00    157.70 o 
  -7   9  10      116.28      156.48    103.48 o 
  -6   9  10      117.99      143.16    131.56 o 
  -5   9  10      143.17      164.44     36.43 o 
  -4   9  10       13.92       58.02     17.75 o 
  -3   9  10      559.86      595.45     62.48 o 
  -2   9  10       87.02      156.82     68.61 o 
  -1   9  10      224.76      265.75     51.03 o 
   0   9  10       63.76      128.76     71.00 o 
   1   9  10      210.13      252.16      8.64 o 
   2   9  10       73.35       98.32     62.06 o 
   3   9  10      561.71      527.07      9.61 o 
   4   9  10       15.92      126.98     95.42 o 
   5   9  10      139.36      153.72     17.96 o 
   6   9  10      119.87      134.81     27.65 o 
   7   9  10      111.52      153.65     70.86 o 
  -7  10  10      170.68      197.92    100.60 o 
  -6  10  10        4.20       82.79     57.22 o 
  -5  10  10     1163.04     1070.34     23.85 o 
  -4  10  10      562.07      521.42     64.51 o 
  -3  10  10     2010.66     1819.59    100.55 o 
  -2  10  10     1873.88     1751.52     74.26 o 
  -1  10  10     2786.27     2509.59    168.16 o 
   0  10  10       47.67      113.35     66.17 o 
   1  10  10     2784.27     2747.72     57.35 o 
   2  10  10     1838.44     1813.05     20.99 o 
   3  10  10     2011.84     2009.50    129.32 o 
   4  10  10      573.71      747.58    127.03 o 
   5  10  10     1168.23     1225.35     77.39 o 
   6  10  10        1.98       51.17     65.03 o 
   7  10  10      163.12      211.14     98.88 o 
  -6  11  10      198.90      258.30     78.73 o 
  -5  11  10       38.97      131.84     85.83 o 
  -4  11  10      279.99      300.63    120.41 o 
  -3  11  10      246.87      259.27    132.77 o 
  -2  11  10      458.96      412.78      8.73 o 
  -1  11  10      562.60      549.94     48.04 o 
   0  11  10      176.94      213.86     44.67 o 
   1  11  10      562.45      560.39     27.12 o 
   2  11  10      447.12      455.53    113.73 o 
   3  11  10      251.71      258.03     73.37 o 
   4  11  10      286.34      348.32    104.96 o 
   5  11  10       39.99       77.87     73.82 o 
   6  11  10      207.07      229.14     76.70 o 
  -5  12  10        2.38       57.12    137.25 o 
  -4  12  10      890.03      924.37     74.47 o 
  -3  12  10       66.00      121.10     38.57 o 
  -2  12  10     1095.59     1000.46     78.74 o 
  -1  12  10      139.08      232.51    119.03 o 
   0  12  10     1862.18     1994.41     70.93 o 
   1  12  10      141.60      190.03     52.08 o 
   2  12  10     1099.03      946.95     55.31 o 
   3  12  10       62.65       96.15     25.98 o 
   4  12  10      908.52      972.92    150.77 o 
   5  12  10        2.81      102.92     42.12 o 
  -3  13  10       83.45      121.93     85.10 o 
  -2  13  10        5.78       66.59     38.01 o 
  -1  13  10        5.87      123.22     90.83 o 
   0  13  10       86.33      162.50     29.69 o 
   1  13  10        5.46       41.86     61.75 o 
   2  13  10        7.51       73.08     67.45 o 
   3  13  10       75.36      113.67      9.58 o 
   1   0  11      650.07      601.06     28.60 o 
   2   0  11      284.62      384.89     58.75 o 
   3   0  11     6974.56     6700.93     71.39 o 
   4   0  11      773.34      842.93     30.97 o 
   5   0  11     6041.95     5628.64     60.41 o 
   6   0  11        6.55       39.91     35.45 o 
   7   0  11      867.23      987.55     81.90 o 
   8   0  11      880.11      788.33     26.77 o 
   9   0  11     1491.44     1396.44     99.78 o 
  10   0  11      586.26      513.11     48.18 o 
 -10   1  11      288.44      368.28     90.89 o 
  -9   1  11      584.72      566.20     57.74 o 
  -8   1  11      171.76      257.17    154.25 o 
  -7   1  11     1011.48     1159.44     93.94 o 
  -6   1  11      126.62      194.08     55.92 o 
  -5   1  11     6036.70     5624.58     60.35 o 
  -4   1  11     2101.45     2351.89    133.36 o 
  -3   1  11     7999.15     7915.91    111.19 o 
  -2   1  11     5318.00     4839.86     91.90 o 
  -1   1  11     1996.99     2109.76     86.45 o 
   0   1  11        8.19       74.26     72.76 o 
   1   1  11     2006.47     2171.86     52.33 o 
   2   1  11     5134.97     4689.25     24.28 o 
   3   1  11     7761.78     7388.50    110.53 o 
   4   1  11     2116.16     2426.14    108.67 o 
   5   1  11     6012.10     5762.49     93.22 o 
   6   1  11      152.58      239.47    134.57 o 
   7   1  11     1046.41     1107.76    113.89 o 
   8   1  11      179.88      217.61     27.72 o 
   9   1  11      605.83      587.80     10.71 o 
  10   1  11      292.65      356.35     73.38 o 
 -10   2  11      559.12      555.74    126.94 o 
  -9   2  11       76.37       81.77     42.45 o 
  -8   2  11     1333.16     1318.66     56.60 o 
  -7   2  11      442.03      485.76     74.60 o 
  -6   2  11     3125.31     3158.64     37.94 o 
  -5   2  11     1081.86     1157.81    127.47 o 
  -4   2  11     8445.66     7855.23     75.11 o 
  -3   2  11     3102.81     3146.60     49.35 o 
  -2   2  11     1823.00     1840.90     30.26 o 
  -1   2  11     2034.37     2296.83     58.45 o 
   0   2  11     7581.19     7768.95     75.53 o 
   1   2  11     2173.01     2566.87     50.45 o 
   2   2  11     2112.85     2282.63     54.94 o 
   3   2  11     2981.11     2988.01     51.05 o 
   4   2  11     8564.08     8018.51     69.11 o 
   5   2  11     1085.52     1181.17    100.75 o 
   6   2  11     3015.81     3000.12    110.83 o 
   7   2  11      435.40      420.52    222.92 o 
   8   2  11     1358.21     1275.79     41.86 o 
   9   2  11       82.43       95.37      4.87 o 
  10   2  11      549.76      565.80     77.89 o 
 -10   3  11      122.37      140.17    121.68 o 
  -9   3  11       86.60      111.94    128.26 o 
  -8   3  11      695.29      684.12    139.14 o 
  -7   3  11      690.78      634.53     30.62 o 
  -6   3  11      670.30      780.56    143.72 o 
  -5   3  11      247.73      279.57     34.36 o 
  -4   3  11     3526.38     3246.48     54.91 o 
  -3   3  11      495.83      610.30     58.06 o 
  -2   3  11    11665.30    11370.29     44.29 o 
  -1   3  11      746.75      954.61     59.35 o 
   0   3  11     8663.38     8107.58     55.31 o 
   1   3  11      763.83      985.21     70.69 o 
   2   3  11    11421.05    11270.36    188.94 o 
   3   3  11      472.83      601.51     19.55 o 
   4   3  11     3424.46     3324.65     69.83 o 
   5   3  11      260.09      337.70     70.21 o 
   6   3  11      650.19      688.08     25.40 o 
   7   3  11      713.93      740.78     97.34 o 
   8   3  11      674.55      729.13    104.34 o 
   9   3  11       92.21      121.15     13.25 o 
  10   3  11      129.91      146.99      2.92 o 
 -10   4  11       76.34       99.29     62.97 o 
  -9   4  11      102.39      175.30     76.73 o 
  -8   4  11      370.38      336.43     10.74 o 
  -7   4  11       18.43      114.08     66.84 o 
  -6   4  11     1301.88     1216.58     70.17 o 
  -5   4  11     2398.94     2139.49     82.36 o 
  -4   4  11      900.23      803.23     21.67 o 
  -3   4  11     4269.50     4058.88     75.37 o 
  -2   4  11    13783.81    13273.52     52.29 o 
  -1   4  11     7051.88     6733.22     29.49 o 
   0   4  11    12368.59    13478.95     98.62 o 
   1   4  11     6906.67     6693.61     38.71 o 
   2   4  11    13895.18    13739.70     63.20 o 
   3   4  11     4202.43     3971.98     41.71 o 
   4   4  11     1032.50      905.81     17.02 o 
   5   4  11     2344.34     2379.11     83.58 o 
   6   4  11     1311.72     1420.23    112.95 o 
   7   4  11       10.28       83.21     20.44 o 
   8   4  11      352.60      448.67     71.37 o 
   9   4  11      116.82      196.17     50.86 o 
  10   4  11       87.49      137.13     68.79 o 
  -9   5  11      317.26      286.19    162.37 o 
  -8   5  11       66.62      135.41     90.79 o 
  -7   5  11     1543.17     1572.12     64.77 o 
  -6   5  11      313.50      365.49     56.75 o 
  -5   5  11     1231.50     1216.16     98.18 o 
  -4   5  11      423.65      528.50     49.65 o 
  -3   5  11     1451.68     1382.95     28.33 o 
  -2   5  11       37.11       77.95     17.53 o 
  -1   5  11     3379.67     3601.35     63.41 o 
   0   5  11     5849.73     5808.03     35.28 o 
   1   5  11     3375.41     3433.07     36.82 o 
   2   5  11       23.20      104.69     37.55 o 
   3   5  11     1599.24     1512.07    119.34 o 
   4   5  11      445.55      551.00     16.10 o 
   5   5  11     1306.01     1336.79     44.69 o 
   6   5  11      280.83      310.75    100.01 o 
   7   5  11     1539.92     1634.90    142.47 o 
   8   5  11       67.58      162.72     55.89 o 
   9   5  11      307.32      315.09     92.89 o 
  -9   6  11      475.97      530.25     37.52 o 
  -8   6  11      105.07      177.35    120.09 o 
  -7   6  11      460.92      499.85     36.24 o 
  -6   6  11       92.15       95.17      8.73 o 
  -5   6  11     2289.57     2099.34    131.33 o 
  -4   6  11       68.40      111.95     38.16 o 
  -3   6  11     2257.94     2194.34     93.65 o 
  -2   6  11      413.01      442.64     20.37 o 
  -1   6  11     4335.69     4083.19     28.43 o 
   0   6  11      387.94      387.41     47.68 o 
   1   6  11     4115.57     3827.68    110.67 o 
   2   6  11      420.55      491.38     49.29 o 
   3   6  11     2345.85     2320.16     31.05 o 
   4   6  11       65.20       98.38     88.85 o 
   5   6  11     2205.88     2175.00     62.56 o 
   6   6  11      103.10      109.17     31.00 o 
   7   6  11      484.28      530.52    180.08 o 
   8   6  11      103.57      122.65     65.28 o 
   9   6  11      484.82      612.00    100.23 o 
  -8   7  11      182.61      277.47     95.69 o 
  -7   7  11      364.32      391.44     44.39 o 
  -6   7  11     1447.25     1415.13     23.29 o 
  -5   7  11     2018.08     1852.46     52.85 o 
  -4   7  11      787.56      884.70     77.18 o 
  -3   7  11     2245.26     2165.18     61.18 o 
  -2   7  11     1382.53     1461.75     51.65 o 
  -1   7  11     2406.95     2240.97     32.32 o 
   0   7  11      125.96      223.97     36.25 o 
   1   7  11     2502.27     2285.32     26.37 o 
   2   7  11     1392.93     1348.75     36.87 o 
   3   7  11     2201.26     2204.79     32.88 o 
   4   7  11      789.10      740.56    114.03 o 
   5   7  11     1962.43     1845.56     43.57 o 
   6   7  11     1424.63     1372.97    104.64 o 
   7   7  11      401.73      484.76     36.69 o 
   8   7  11      190.32      215.45     54.56 o 
  -8   8  11      683.25      669.72    117.24 o 
  -7   8  11      290.57      361.98     47.01 o 
  -6   8  11     1739.06     1554.07     41.11 o 
  -5   8  11      172.80      293.31     34.62 o 
  -4   8  11     1505.79     1751.42     88.78 o 
  -3   8  11     2335.74     2295.75     70.23 o 
  -2   8  11      697.91      770.31     62.43 o 
  -1   8  11      533.40      530.09     24.82 o 
   0   8  11        8.53      133.36     74.57 o 
   1   8  11      478.10      462.75     40.36 o 
   2   8  11      699.51      702.77     45.44 o 
   3   8  11     2374.04     2115.98     55.81 o 
   4   8  11     1493.38     1568.40    159.23 o 
   5   8  11      143.15      250.87    108.24 o 
   6   8  11     1780.48     1772.55     78.67 o 
   7   8  11      295.96      320.53     38.02 o 
   8   8  11      689.14      855.71     66.68 o 
  -7   9  11      147.96      173.11      6.85 o 
  -6   9  11      597.98      614.51     61.56 o 
  -5   9  11       90.09      142.68     22.12 o 
  -4   9  11     1187.15     1108.04     95.38 o 
  -3   9  11      184.61      197.17     28.10 o 
  -2   9  11     1882.61     1903.92     54.42 o 
  -1   9  11       41.95       87.43      6.78 o 
   0   9  11      622.91      666.54     41.01 o 
   1   9  11       36.01      182.42     91.46 o 
   2   9  11     1864.71     1994.13     29.50 o 
   3   9  11      199.42      209.89     21.61 o 
   4   9  11     1162.46     1226.65     66.68 o 
   5   9  11       91.05      178.36    111.00 o 
   6   9  11      625.36      611.61     60.84 o 
   7   9  11      149.68      194.85     27.73 o 
  -7  10  11      228.57      243.18    122.30 o 
  -6  10  11      131.46      162.64     45.26 o 
  -5  10  11      330.54      363.38     63.39 o 
  -4  10  11      506.59      528.14     18.91 o 
  -3  10  11      312.02      374.24     39.71 o 
  -2  10  11      951.38      966.72     86.77 o 
  -1  10  11      141.29      225.17     34.74 o 
   0  10  11     3651.37     3383.92     52.40 o 
   1  10  11      134.32      172.30     16.98 o 
   2  10  11      982.52      894.45     37.71 o 
   3  10  11      346.22      354.96     24.84 o 
   4  10  11      509.50      675.70     62.79 o 
   5  10  11      332.14      310.52      5.35 o 
   6  10  11      125.80      152.59     47.90 o 
   7  10  11      225.99      240.35     32.79 o 
  -6  11  11      248.95      305.85     91.20 o 
  -5  11  11      101.71      149.78     40.61 o 
  -4  11  11       89.26      129.06     62.51 o 
  -3  11  11     1215.23     1198.38     72.30 o 
  -2  11  11        2.84      141.34     61.93 o 
  -1  11  11      553.79      536.79    105.23 o 
   0  11  11       28.44      103.00     29.11 o 
   1  11  11      520.44      537.13     82.13 o 
   2  11  11        2.34       46.72     89.22 o 
   3  11  11     1169.83     1290.26    106.67 o 
   4  11  11       96.68      154.22     51.42 o 
   5  11  11       96.31      218.88    106.65 o 
   6  11  11      249.83      314.13    136.53 o 
  -4  12  11      254.20      291.35     33.00 o 
  -3  12  11      446.97      404.62     12.31 o 
  -2  12  11      186.96      234.34     29.49 o 
  -1  12  11     1324.85     1292.12    100.40 o 
   0  12  11       91.17      139.20     89.32 o 
   1  12  11     1332.00     1407.93     71.85 o 
   2  12  11      186.87      177.34     65.20 o 
   3  12  11      451.28      398.85     65.21 o 
   4  12  11      252.36      300.79     89.82 o 
  -3  13  11      185.83      204.32     43.85 o 
  -2  13  11        7.09       84.12     30.38 o 
  -1  13  11      973.41      971.01     75.60 o 
   0  13  11      221.05      299.62     99.09 o 
   1  13  11      977.12      826.28     85.17 o 
   2  13  11       10.73       80.87     28.89 o 
   3  13  11      187.88      286.38     99.66 o 
   0   0  12      383.01      915.84    122.60 o 
   1   0  12      262.45      375.93     13.67 o 
   2   0  12     1315.24     1508.55     49.73 o 
   3   0  12     1291.78     1595.54     19.28 o 
   4   0  12       14.09       59.60     26.90 o 
   5   0  12      481.09      555.48     24.82 o 
   6   0  12     1198.43     1257.64     97.83 o 
   7   0  12      843.73      753.26     53.43 o 
   8   0  12      701.09      642.19    145.01 o 
   9   0  12     1167.43      978.66    103.30 o 
  10   0  12      182.59      230.70    111.58 o 
 -10   1  12      609.33      600.92     18.98 o 
  -9   1  12      396.25      396.76     32.12 o 
  -8   1  12     1521.24     1401.72     52.47 o 
  -7   1  12      162.68      213.83     16.55 o 
  -6   1  12     5372.29     5097.62    121.19 o 
  -5   1  12     1920.04     1978.32     44.74 o 
  -4   1  12    15098.82    15582.56     96.86 o 
  -3   1  12     9290.97     8761.38     22.25 o 
  -2   1  12     8994.50     8263.34     56.63 o 
  -1   1  12       80.82      216.95     39.21 o 
   0   1  12     3802.62     3756.92     33.93 o 
   1   1  12       97.28      192.89     37.15 o 
   2   1  12     8816.28     8128.44     85.37 o 
   3   1  12     9447.51     9068.73     48.35 o 
   4   1  12    15015.53    14887.45    338.46 o 
   5   1  12     1844.78     1950.21     52.60 o 
   6   1  12     5221.97     5123.15    162.79 o 
   7   1  12      183.53      232.68     34.21 o 
   8   1  12     1535.18     1401.74     46.24 o 
   9   1  12      396.62      416.56     66.42 o 
  10   1  12      624.85      607.96    102.69 o 
 -10   2  12      183.54      225.78    126.06 o 
  -9   2  12       29.31       62.22     34.56 o 
  -8   2  12      596.93      535.83     14.79 o 
  -7   2  12      487.05      489.77     11.19 o 
  -6   2  12     1466.31     1454.33     66.19 o 
  -5   2  12     1154.16     1054.59    104.05 o 
  -4   2  12      617.65      604.35     61.45 o 
  -3   2  12     1422.44     1545.01     72.87 o 
  -2   2  12     8973.57     8922.91     72.47 o 
  -1   2  12     4312.82     4587.69    137.86 o 
   0   2  12     1210.41     1068.26     28.78 o 
   1   2  12     4371.72     4657.98     21.53 o 
   2   2  12     9039.89     8763.89     63.04 o 
   3   2  12     1474.75     1435.47     50.65 o 
   4   2  12      648.73      685.76     95.34 o 
   5   2  12     1171.24     1089.61     30.21 o 
   6   2  12     1447.36     1459.21     45.84 o 
   7   2  12      493.49      493.05     45.51 o 
   8   2  12      655.51      676.53    213.18 o 
   9   2  12       28.42       70.08     53.05 o 
  10   2  12      187.89      232.05     47.85 o 
 -10   3  12       71.24       86.64    193.71 o 
  -9   3  12      641.54      599.63    234.60 o 
  -8   3  12      198.02      248.34     73.67 o 
  -7   3  12     1057.49      971.13     20.87 o 
  -6   3  12     1339.51     1334.62    119.73 o 
  -5   3  12     2919.86     3014.72     70.51 o 
  -4   3  12      310.83      363.33     58.42 o 
  -3   3  12     2310.58     2247.91     71.56 o 
  -2   3  12     4520.98     4214.87     26.48 o 
  -1   3  12    20153.97    20280.52    210.86 o 
   0   3  12       33.83       89.60     19.26 o 
   1   3  12    19952.60    19860.07    118.58 o 
   2   3  12     4521.60     4203.06     44.46 o 
   3   3  12     2438.25     2474.70     30.64 o 
   4   3  12      296.37      303.78     22.01 o 
   5   3  12     2844.91     2792.13     31.05 o 
   6   3  12     1334.88     1419.13     80.79 o 
   7   3  12     1159.73     1272.27    195.66 o 
   8   3  12      185.55      252.12     49.64 o 
   9   3  12      628.58      861.86    104.91 o 
  10   3  12       75.91       98.33     85.36 o 
  -9   4  12       41.59      113.82    111.79 o 
  -8   4  12       39.52      127.30    113.74 o 
  -7   4  12      183.01      221.68    104.10 o 
  -6   4  12     1515.38     1432.75     32.09 o 
  -5   4  12       73.33      100.79     22.20 o 
  -4   4  12     2990.61     3123.15     63.09 o 
  -3   4  12      153.21      206.38     15.17 o 
  -2   4  12     2739.18     2710.37     44.29 o 
  -1   4  12     1711.20     1677.71     45.12 o 
   0   4  12      377.83      442.96     45.17 o 
   1   4  12     1689.64     1772.16     56.89 o 
   2   4  12     2829.88     3059.16     74.54 o 
   3   4  12      155.67      238.62     25.26 o 
   4   4  12     2982.89     3045.53     81.58 o 
   5   4  12       87.50      151.97     63.29 o 
   6   4  12     1430.37     1301.48     22.48 o 
   7   4  12      172.82      276.40     52.57 o 
   8   4  12       47.14       92.91     58.41 o 
   9   4  12       44.17       69.23     43.08 o 
  -9   5  12      358.66      342.80    153.75 o 
  -8   5  12     1007.41      978.18     59.99 o 
  -7   5  12      168.29      220.03     57.55 o 
  -6   5  12     1220.62     1075.08     84.88 o 
  -5   5  12      793.55      795.31     34.14 o 
  -4   5  12     1417.36     1425.77     79.61 o 
  -3   5  12     3506.64     3488.75     77.28 o 
  -2   5  12    11645.02    11729.58    143.12 o 
  -1   5  12     2151.85     2021.93     45.72 o 
   0   5  12    15538.01    14894.19    251.80 o 
   1   5  12     2044.06     1978.36     77.28 o 
   2   5  12    11677.19    11817.38     96.87 o 
   3   5  12     3614.50     3661.10     50.02 o 
   4   5  12     1388.21     1467.11     63.93 o 
   5   5  12      879.67      840.95     50.91 o 
   6   5  12     1184.96     1070.03     22.39 o 
   7   5  12      178.27      262.01     95.57 o 
   8   5  12      997.62     1124.61     82.47 o 
   9   5  12      346.67      330.19     49.38 o 
  -9   6  12      147.77      278.13    111.09 o 
  -8   6  12      162.31      179.01     13.60 o 
  -7   6  12      789.50      895.61     74.61 o 
  -6   6  12      171.39      237.23     24.21 o 
  -5   6  12      460.23      445.99     70.77 o 
  -4   6  12      831.32      937.05     88.06 o 
  -3   6  12      312.98      281.73     42.36 o 
  -2   6  12     2031.59     2051.05     82.07 o 
  -1   6  12     2661.27     2593.44     40.78 o 
   0   6  12      154.91      124.41      8.23 o 
   1   6  12     2638.83     2579.10     54.50 o 
   2   6  12     2037.12     1980.05     32.57 o 
   3   6  12      315.49      271.89      5.93 o 
   4   6  12      800.82      888.54     23.90 o 
   5   6  12      430.49      474.41     43.79 o 
   6   6  12      187.20      232.77     38.75 o 
   7   6  12      761.30      695.03     26.28 o 
   8   6  12      173.14      228.10    109.66 o 
   9   6  12      140.39      156.21    131.39 o 
  -8   7  12      548.50      514.15     69.94 o 
  -7   7  12     2377.90     2276.29     52.25 o 
  -6   7  12     1797.67     1765.43     44.00 o 
  -5   7  12      680.15      754.57     57.32 o 
  -4   7  12     2877.88     2829.11     71.98 o 
  -3   7  12     1383.81     1427.09     50.82 o 
  -2   7  12     4261.38     4331.50     73.23 o 
  -1   7  12      626.01      648.17     77.81 o 
   0   7  12     1649.68     1581.99     42.24 o 
   1   7  12      678.17      620.83     37.83 o 
   2   7  12     4279.76     4335.71     58.75 o 
   3   7  12     1460.76     1469.22     41.31 o 
   4   7  12     2795.43     2779.50    102.48 o 
   5   7  12      684.62      606.45     14.11 o 
   6   7  12     1730.75     1884.52    168.29 o 
   7   7  12     2396.47     2207.13     77.74 o 
   8   7  12      563.51      550.61    109.82 o 
  -8   8  12      207.62      219.52    114.18 o 
  -7   8  12      192.68      196.63     45.40 o 
  -6   8  12       82.44      105.68     34.70 o 
  -5   8  12      151.63      177.24     30.61 o 
  -4   8  12       26.80       52.57     73.13 o 
  -3   8  12      678.05      785.30     27.12 o 
  -2   8  12       40.91      130.04     18.97 o 
  -1   8  12       50.92      156.29     60.62 o 
   0   8  12       89.87      120.25     29.73 o 
   1   8  12       57.05      169.32     59.51 o 
   2   8  12       35.92      165.58     87.59 o 
   3   8  12      653.35      757.91     16.15 o 
   4   8  12       30.92       73.28     40.74 o 
   5   8  12      159.18      281.49    101.42 o 
   6   8  12       86.70      159.00    142.48 o 
   7   8  12      200.77      251.83     78.70 o 
   8   8  12      213.25      239.91     30.18 o 
  -7   9  12      637.38      713.37     34.57 o 
  -6   9  12      144.14      219.82     57.18 o 
  -5   9  12     1697.84     1612.59     73.51 o 
  -4   9  12      324.16      290.98     10.18 o 
  -3   9  12     4388.97     3904.07     75.88 o 
  -2   9  12      152.49      190.79     90.86 o 
  -1   9  12      681.28      643.49     86.31 o 
   0   9  12        3.06       74.12     71.06 o 
   1   9  12      645.85      585.10     63.12 o 
   2   9  12      150.29      169.52     51.82 o 
   3   9  12     4476.09     4029.18    103.03 o 
   4   9  12      325.42      327.64     92.40 o 
   5   9  12     1674.10     1561.71     35.04 o 
   6   9  12      149.48      210.09     98.43 o 
   7   9  12      621.39      768.49     60.15 o 
  -6  10  12      114.58      166.18    118.31 o 
  -5  10  12       75.59      107.22      7.72 o 
  -4  10  12      221.79      296.63    100.50 o 
  -3  10  12      254.94      324.75    109.66 o 
  -2  10  12      297.01      339.87     57.53 o 
  -1  10  12     1002.64      925.38     45.12 o 
   0  10  12       26.07       60.16     49.07 o 
   1  10  12     1020.45      945.29     52.52 o 
   2  10  12      287.52      294.95     42.09 o 
   3  10  12      264.65      319.03     40.92 o 
   4  10  12      232.26      252.39    120.56 o 
   5  10  12       74.66      106.66    107.22 o 
   6  10  12      126.54      127.33     16.06 o 
  -6  11  12      157.02      325.34    110.97 o 
  -5  11  12      133.28      166.32     33.58 o 
  -4  11  12      948.68      867.68    113.45 o 
  -3  11  12      739.32      649.85     55.62 o 
  -2  11  12     1194.20     1176.06     40.93 o 
  -1  11  12      899.90      817.01     24.02 o 
   0  11  12     1030.22     1170.61     52.41 o 
   1  11  12      936.46      889.22     57.84 o 
   2  11  12     1149.74     1196.95     64.00 o 
   3  11  12      754.21      758.87    123.48 o 
   4  11  12      945.17      945.68     28.63 o 
   5  11  12      129.57      334.81    122.84 o 
   6  11  12      168.33      204.15     34.02 o 
  -4  12  12      263.90      246.42     45.17 o 
  -3  12  12       18.64       59.03     17.26 o 
  -2  12  12      381.00      377.86     50.89 o 
  -1  12  12       69.94       80.05    100.42 o 
   0  12  12      105.03      150.39     89.84 o 
   1  12  12       71.46      152.93     87.51 o 
   2  12  12      401.19      471.53     81.77 o 
   3  12  12       18.03       44.78     40.68 o 
   4  12  12      260.12      238.49     57.47 o 
  -2  13  12      431.99      450.20     48.78 o 
  -1  13  12      393.86      391.32     99.66 o 
   0  13  12      946.58      969.31     89.65 o 
   1  13  12      410.19      456.45    150.15 o 
   2  13  12      401.09      544.88    171.32 o 
   1   0  13     3631.59     3607.16     48.54 o 
   2   0  13      530.01      543.98     17.71 o 
   3   0  13     4605.15     4451.18     98.27 o 
   4   0  13      196.82      261.57     49.02 o 
   5   0  13     1962.84     1934.96     55.34 o 
   6   0  13     2336.07     2355.24    121.98 o 
   7   0  13        0.95       46.18     74.95 o 
   8   0  13      395.28      732.02    110.97 o 
   9   0  13      508.59      400.94    117.44 o 
  10   0  13      148.63      178.72     26.53 o 
 -10   1  13      489.83      467.10     30.66 o 
  -9   1  13      887.32      802.17     71.81 o 
  -8   1  13     1216.85     1424.07    154.78 o 
  -7   1  13      862.96     1032.13     75.82 o 
  -6   1  13     1478.25     1491.36     10.22 o 
  -5   1  13     4783.71     4684.10    105.19 o 
  -4   1  13     3246.13     3211.24     49.58 o 
  -3   1  13    14102.17    14153.03    163.96 o 
  -2   1  13      672.40      685.08     10.34 o 
  -1   1  13     6969.82     7287.09    101.45 o 
   0   1  13       90.09      258.07     15.20 o 
   1   1  13     7255.76     7474.98     38.73 o 
   2   1  13      660.78      681.60     20.36 o 
   3   1  13    14198.38    14005.99     53.39 o 
   4   1  13     3424.60     3536.95     78.60 o 
   5   1  13     4886.17     4603.50     73.78 o 
   6   1  13     1444.56     1578.03     84.78 o 
   7   1  13      820.36      823.17     34.39 o 
   8   1  13     1212.39     1131.12     86.64 o 
   9   1  13      921.45      975.25     98.70 o 
  10   1  13      489.85      504.88     97.71 o 
 -10   2  13      213.80      224.42     55.55 o 
  -9   2  13      183.14      243.55    116.17 o 
  -8   2  13       42.66       79.34     64.38 o 
  -7   2  13     1142.01     1241.28    146.18 o 
  -6   2  13      277.14      312.29     91.33 o 
  -5   2  13     1982.93     1990.57    121.72 o 
  -4   2  13     1913.27     1915.70     72.92 o 
  -3   2  13       35.05       77.47     35.81 o 
  -2   2  13     2381.41     2276.04     70.82 o 
  -1   2  13     1698.53     1821.47     66.43 o 
   0   2  13     2322.32     2202.49     96.89 o 
   1   2  13     1654.51     1667.52     50.34 o 
   2   2  13     2261.26     2149.01    105.33 o 
   3   2  13       39.61       89.96      8.35 o 
   4   2  13     1927.41     2079.77     61.81 o 
   5   2  13     1984.95     2115.99     69.78 o 
   6   2  13      291.32      301.17     45.61 o 
   7   2  13     1230.63     1295.46     60.35 o 
   8   2  13       52.19       68.14    126.55 o 
   9   2  13      192.91      257.61     32.76 o 
  10   2  13      207.91      256.08     53.57 o 
 -10   3  13      156.31      242.38     69.11 o 
  -9   3  13       39.17      135.31    180.08 o 
  -8   3  13     1271.59     1163.92     11.10 o 
  -7   3  13       86.38      146.39     83.50 o 
  -6   3  13     3119.87     2924.66    107.03 o 
  -5   3  13     1047.32     1045.15     49.94 o 
  -4   3  13     2659.26     2610.79     38.06 o 
  -3   3  13     1373.63     1388.13     51.19 o 
  -2   3  13     6891.56     6590.13     61.12 o 
  -1   3  13       44.29      112.70     32.95 o 
   0   3  13    13625.95    12132.79     87.90 o 
   1   3  13       49.61      139.67     27.27 o 
   2   3  13     6850.97     6574.46     64.46 o 
   3   3  13     1321.06     1405.39     30.58 o 
   4   3  13     2647.99     2653.75     61.85 o 
   5   3  13     1034.73     1088.37     83.73 o 
   6   3  13     3047.47     2804.85     46.94 o 
   7   3  13       80.81       95.04     55.53 o 
   8   3  13     1276.29     1334.57    113.89 o 
   9   3  13       40.84      114.91     21.01 o 
  10   3  13      151.33      163.14      4.91 o 
  -9   4  13      245.31      263.79     81.63 o 
  -8   4  13      526.82      511.31     21.90 o 
  -7   4  13      262.67      247.95     18.82 o 
  -6   4  13      283.06      299.80     59.15 o 
  -5   4  13       11.51       90.96     54.70 o 
  -4   4  13      138.82      146.40     51.52 o 
  -3   4  13      709.25      634.81     24.49 o 
  -2   4  13     1486.80     1515.67     59.85 o 
  -1   4  13      883.62     1005.21     30.67 o 
   0   4  13     5197.48     4457.92     67.77 o 
   1   4  13      834.78      943.87     24.05 o 
   2   4  13     1402.61     1593.02     46.97 o 
   3   4  13      746.27      703.64     40.61 o 
   4   4  13      120.22      178.86     38.27 o 
   5   4  13       11.32       73.44    135.06 o 
   6   4  13      262.99      269.01     72.03 o 
   7   4  13      271.90      275.92     47.48 o 
   8   4  13      524.73      529.66     86.94 o 
   9   4  13      245.19      363.15     71.83 o 
  -9   5  13      367.95      359.89     15.48 o 
  -8   5  13      178.96      264.51    141.39 o 
  -7   5  13      646.57      580.46     23.74 o 
  -6   5  13      590.26      652.77     55.33 o 
  -5   5  13     1776.02     1583.17     91.36 o 
  -4   5  13     2807.94     2654.56     19.11 o 
  -3   5  13     2679.72     2593.78     44.71 o 
  -2   5  13     3717.92     3790.35     61.03 o 
  -1   5  13     6226.67     5644.62     36.40 o 
   0   5  13      339.42      462.76     30.42 o 
   1   5  13     6148.70     5766.75     61.57 o 
   2   5  13     3560.38     3479.78     33.75 o 
   3   5  13     2607.55     2507.67     34.21 o 
   4   5  13     2908.24     2826.33     61.69 o 
   5   5  13     1790.08     1651.14     31.66 o 
   6   5  13      565.13      742.78    111.09 o 
   7   5  13      613.82      612.24     74.11 o 
   8   5  13      164.85      262.06     88.89 o 
   9   5  13      402.15      360.17      9.67 o 
  -9   6  13       40.79       79.21     56.95 o 
  -8   6  13      695.37      696.45     13.08 o 
  -7   6  13      367.75      440.92     48.64 o 
  -6   6  13      572.36      537.21     22.66 o 
  -5   6  13      700.32      629.84     40.96 o 
  -4   6  13       18.69       94.33     15.69 o 
  -3   6  13      709.92      786.95     24.49 o 
  -2   6  13     1463.56     1449.30     30.80 o 
  -1   6  13     3221.55     3177.40     70.44 o 
   0   6  13      168.48      221.50     39.59 o 
   1   6  13     3221.49     3275.12     53.81 o 
   2   6  13     1413.29     1418.82     67.15 o 
   3   6  13      717.81      781.75     28.96 o 
   4   6  13       20.31      102.90     52.32 o 
   5   6  13      712.08      661.49     82.42 o 
   6   6  13      536.94      520.38     66.35 o 
   7   6  13      394.23      371.85    196.63 o 
   8   6  13      665.11      674.59      0.97 o 
   9   6  13       37.75       90.19     23.60 o 
  -8   7  13      466.55      519.50     67.98 o 
  -7   7  13     1042.94     1039.95     46.60 o 
  -6   7  13      639.26      688.69     41.73 o 
  -5   7  13      918.71      925.80     29.20 o 
  -4   7  13     1661.75     1765.53     68.00 o 
  -3   7  13     2518.13     2272.17     60.09 o 
  -2   7  13     1319.90     1399.86     35.72 o 
  -1   7  13     4023.27     3727.31     39.17 o 
   0   7  13      417.44      495.14     23.34 o 
   1   7  13     3864.59     3605.97     64.66 o 
   2   7  13     1403.54     1323.39     76.15 o 
   3   7  13     2495.44     2241.26    107.22 o 
   4   7  13     1645.00     1940.14     69.56 o 
   5   7  13      957.07      967.15     73.84 o 
   6   7  13      645.75      805.24    133.85 o 
   7   7  13     1056.44      946.17      6.81 o 
   8   7  13      480.04      483.97    136.80 o 
  -8   8  13       90.08      118.88     37.73 o 
  -7   8  13      227.76      232.79     14.17 o 
  -6   8  13       19.05       87.32     31.01 o 
  -5   8  13      355.45      357.34     46.36 o 
  -4   8  13     1061.50     1071.38     58.09 o 
  -3   8  13     1099.39     1146.28     61.24 o 
  -2   8  13      513.05      605.36     18.37 o 
  -1   8  13      429.67      447.89     53.14 o 
   0   8  13      241.89      357.53     83.84 o 
   1   8  13      422.04      447.58     10.03 o 
   2   8  13      533.68      601.36     10.15 o 
   3   8  13     1097.70     1191.74     58.80 o 
   4   8  13     1039.34     1042.19    101.71 o 
   5   8  13      347.94      347.00     35.47 o 
   6   8  13       19.45      104.34     87.47 o 
   7   8  13      237.82      357.77     74.47 o 
   8   8  13       84.06      130.39     31.72 o 
  -7   9  13       39.60      215.93    103.47 o 
  -6   9  13     1086.15     1062.53     91.10 o 
  -5   9  13      368.17      429.55     24.87 o 
  -4   9  13     1740.90     1724.91     28.37 o 
  -3   9  13      353.49      362.26     39.48 o 
  -2   9  13     1793.09     1873.34     52.13 o 
  -1   9  13       97.17      142.80     25.09 o 
   0   9  13     3702.58     3799.48     66.95 o 
   1   9  13       96.39      127.03     51.15 o 
   2   9  13     1871.64     1881.80     89.67 o 
   3   9  13      349.63      356.49     50.95 o 
   4   9  13     1673.29     1673.62     68.63 o 
   5   9  13      367.44      603.03     87.39 o 
   6   9  13     1082.11      993.92     37.18 o 
   7   9  13       36.60      101.33     74.30 o 
  -6  10  13      218.92      254.63     53.52 o 
  -5  10  13       38.62       72.95     45.13 o 
  -4  10  13      544.74      534.85     48.20 o 
  -3  10  13      257.91      324.86     62.75 o 
  -2  10  13      589.89      563.87     79.58 o 
  -1  10  13      408.71      411.02     43.21 o 
   0  10  13      851.97      760.47     62.13 o 
   1  10  13      421.98      441.50     64.07 o 
   2  10  13      597.78      552.31     22.17 o 
   3  10  13      227.15      291.61     66.29 o 
   4  10  13      537.61      586.86     62.30 o 
   5  10  13       41.48      103.25     60.71 o 
   6  10  13      218.27      325.20     94.43 o 
  -5  11  13      389.80      333.37     33.84 o 
  -4  11  13      308.65      376.75     69.99 o 
  -3  11  13      566.27      470.99     52.77 o 
  -2  11  13      662.18      639.48     72.75 o 
  -1  11  13      822.01      697.42     37.67 o 
   0  11  13     1184.69     1210.96     75.48 o 
   1  11  13      818.53      803.09     44.05 o 
   2  11  13      703.90      784.09     95.67 o 
   3  11  13      565.35      540.13     52.35 o 
   4  11  13      338.95      536.32    115.64 o 
   5  11  13      383.03      376.57     54.52 o 
  -4  12  13      116.59      150.05     66.76 o 
  -3  12  13      136.89      210.21     86.34 o 
  -2  12  13      223.11      250.09     15.58 o 
  -1  12  13      581.17      540.03     52.51 o 
   0  12  13       61.25      102.98     14.36 o 
   1  12  13      587.85      554.02     60.68 o 
   2  12  13      224.93      280.40     56.07 o 
   3  12  13      144.34      178.14    113.22 o 
   4  12  13      112.45      160.39     58.40 o 
  -2  13  13      301.27      327.95     31.74 o 
  -1  13  13      394.47      352.90     31.99 o 
   0  13  13      253.73      274.87     38.70 o 
   1  13  13      426.90      545.50    160.13 o 
   2  13  13      306.62      436.63    139.72 o 
   0   0  14    16826.83    17388.44    159.64 o 
   1   0  14       24.63      111.07     25.68 o 
   2   0  14     7754.31     7133.05     59.94 o 
   3   0  14      692.36      888.27     95.65 o 
   4   0  14     8058.21     8295.00    184.80 o 
   5   0  14      700.15      593.94     65.04 o 
   6   0  14       64.59      114.12     40.37 o 
   7   0  14       90.56      126.55      9.70 o 
   8   0  14     1595.40     1632.33     37.43 o 
   9   0  14       58.79      231.67     87.03 o 
  10   0  14      118.21      186.82     33.86 o 
 -10   1  14      246.15      258.07     20.48 o 
  -9   1  14      877.95      827.72     50.25 o 
  -8   1  14      489.37      461.75     36.05 o 
  -7   1  14       40.10      148.10     98.32 o 
  -6   1  14      693.31      730.03     96.36 o 
  -5   1  14     1893.83     1788.07     81.86 o 
  -4   1  14     1861.11     1879.70    115.18 o 
  -3   1  14     1839.90     1847.29     64.08 o 
  -2   1  14     2156.56     2086.88     96.71 o 
  -1   1  14     1609.82     1504.99     33.85 o 
   0   1  14     5919.32     5694.62     32.40 o 
   1   1  14     1600.64     1402.13     69.39 o 
   2   1  14     2159.40     2087.28     84.42 o 
   3   1  14     1846.77     1898.58     70.51 o 
   4   1  14     1838.10     1738.09     76.69 o 
   5   1  14     1966.67     1761.03     54.81 o 
   6   1  14      698.80      726.27     13.63 o 
   7   1  14       40.15      121.01     72.33 o 
   8   1  14      492.84      422.47     98.32 o 
   9   1  14      861.33      855.11     86.64 o 
  10   1  14      244.37      239.48     73.65 o 
 -10   2  14      123.65      148.83     50.18 o 
  -9   2  14      562.97      574.67    118.85 o 
  -8   2  14     1820.13     1753.28     47.23 o 
  -7   2  14       77.10      103.28     43.80 o 
  -6   2  14     3525.47     3636.16    105.61 o 
  -5   2  14     3587.45     3777.29    102.28 o 
  -4   2  14     1581.96     1344.17     50.84 o 
  -3   2  14     6490.99     5927.01     58.09 o 
  -2   2  14      119.33      176.39     34.60 o 
  -1   2  14     8327.23     8562.92     56.07 o 
   0   2  14     1018.92      814.02     48.97 o 
   1   2  14     8118.42     8426.42     82.20 o 
   2   2  14      158.22      245.71     32.39 o 
   3   2  14     6414.20     6049.83     51.02 o 
   4   2  14     1598.97     1530.04     52.18 o 
   5   2  14     3622.34     3678.82     84.79 o 
   6   2  14     3482.38     3369.73     60.35 o 
   7   2  14       87.36      140.38     96.22 o 
   8   2  14     1788.63     1905.97     93.45 o 
   9   2  14      569.06      531.62     46.24 o 
  10   2  14      118.82      112.92     41.69 o 
  -9   3  14       73.96       84.69     37.96 o 
  -8   3  14      146.47      193.88     46.65 o 
  -7   3  14      701.25      709.49     40.93 o 
  -6   3  14     1725.44     1892.25     90.11 o 
  -5   3  14     1195.58     1097.07     44.67 o 
  -4   3  14     2999.90     2639.49     59.54 o 
  -3   3  14     2030.43     2079.29     21.72 o 
  -2   3  14     1932.17     1917.38     28.58 o 
  -1   3  14     2969.43     3020.90     47.08 o 
   0   3  14      211.59      354.96     54.93 o 
   1   3  14     2911.39     2957.19     80.92 o 
   2   3  14     1934.65     1818.34      8.07 o 
   3   3  14     2077.48     2251.94     54.35 o 
   4   3  14     2984.64     2637.94     57.20 o 
   5   3  14     1113.05     1232.52     79.66 o 
   6   3  14     1721.37     1632.99     31.83 o 
   7   3  14      693.52      739.56     66.07 o 
   8   3  14      155.38      153.80     19.40 o 
   9   3  14       84.44       93.75      8.38 o 
  -9   4  14      432.48      378.66     17.41 o 
  -8   4  14     1063.93     1048.28     75.88 o 
  -7   4  14     1741.45     1923.72     78.98 o 
  -6   4  14     1206.47     1127.13     72.39 o 
  -5   4  14     2323.16     2263.27     72.63 o 
  -4   4  14     1257.90     1070.08     36.32 o 
  -3   4  14     1433.73     1535.74     82.06 o 
  -2   4  14     1447.22     1568.38     42.74 o 
  -1   4  14     6896.62     6757.15     80.72 o 
   0   4  14     2100.24     1548.29    120.93 o 
   1   4  14     6947.57     6698.67     80.74 o 
   2   4  14     1425.19     1615.29     59.12 o 
   3   4  14     1502.64     1563.59     30.49 o 
   4   4  14     1241.54     1081.34     31.20 o 
   5   4  14     2420.02     2217.31     47.00 o 
   6   4  14     1146.95     1006.86     19.47 o 
   7   4  14     1773.94     1902.48     55.28 o 
   8   4  14     1084.51     1037.80     73.21 o 
   9   4  14      431.47      618.22     47.44 o 
  -9   5  14       93.54      167.85     34.04 o 
  -8   5  14      220.81      236.74     24.27 o 
  -7   5  14      485.07      510.62     74.50 o 
  -6   5  14       67.37      135.47     16.44 o 
  -5   5  14     2330.59     2265.44     51.21 o 
  -4   5  14     1465.98     1786.43     91.15 o 
  -3   5  14      179.34      202.97     16.78 o 
  -2   5  14     3790.27     3759.82     51.75 o 
  -1   5  14      614.26      698.59     26.77 o 
   0   5  14     2127.38     2359.61     24.07 o 
   1   5  14      596.43      643.42     19.57 o 
   2   5  14     3842.58     3559.21     25.37 o 
   3   5  14      216.87      300.48     44.48 o 
   4   5  14     1366.94     1505.91     52.12 o 
   5   5  14     2366.67     2172.46     36.08 o 
   6   5  14       87.04      163.36     75.93 o 
   7   5  14      471.49      538.51    170.35 o 
   8   5  14      239.24      286.23     49.07 o 
   9   5  14       82.61      177.23    161.01 o 
  -9   6  14       28.08       55.49     52.92 o 
  -8   6  14      299.26      381.50    115.10 o 
  -7   6  14      776.69      739.61     40.18 o 
  -6   6  14     2557.12     2571.80     77.97 o 
  -5   6  14      157.13      194.69     83.67 o 
  -4   6  14     1066.76     1207.42     65.65 o 
  -3   6  14     1687.47     1452.75     34.47 o 
  -2   6  14     3873.86     3580.07     46.01 o 
  -1   6  14     1065.64     1110.78     67.75 o 
   0   6  14     9239.71     8414.25    100.48 o 
   1   6  14     1084.68     1021.26     16.40 o 
   2   6  14     3854.76     3440.49     58.19 o 
   3   6  14     1651.49     1386.05    102.32 o 
   4   6  14     1047.63     1206.23     57.75 o 
   5   6  14      147.26      186.31      9.86 o 
   6   6  14     2529.08     2421.05     40.84 o 
   7   6  14      771.05      907.24     61.33 o 
   8   6  14      294.88      381.58    161.59 o 
   9   6  14       27.82      105.32     69.65 o 
  -8   7  14      217.22      244.35     10.56 o 
  -7   7  14      554.61      519.49     21.14 o 
  -6   7  14      435.48      418.62     19.95 o 
  -5   7  14      193.32      276.49     35.88 o 
  -4   7  14      742.63      793.45      8.40 o 
  -3   7  14      338.90      372.67     23.39 o 
  -2   7  14      349.14      428.10     64.35 o 
  -1   7  14      612.74      527.22     13.18 o 
   0   7  14     1954.15     1861.54     72.12 o 
   1   7  14      595.97      556.90     36.80 o 
   2   7  14      363.13      413.05     35.68 o 
   3   7  14      368.22      417.60     25.14 o 
   4   7  14      725.48      765.73     15.52 o 
   5   7  14      212.30      258.93     27.73 o 
   6   7  14      442.33      470.24    105.69 o 
   7   7  14      526.17      741.75    131.41 o 
   8   7  14      218.01      380.61    218.05 o 
  -8   8  14       72.63      121.41     40.69 o 
  -7   8  14      227.54      237.19     18.29 o 
  -6   8  14      392.91      480.58     39.26 o 
  -5   8  14      403.31      420.07     57.36 o 
  -4   8  14     2299.22     2218.19     61.83 o 
  -3   8  14     3839.68     3540.57     49.25 o 
  -2   8  14      676.20      801.18     51.42 o 
  -1   8  14     2603.24     2343.33     42.21 o 
   0   8  14      182.46      276.72     55.45 o 
   1   8  14     2851.32     2569.30     49.76 o 
   2   8  14      690.04      755.55     18.09 o 
   3   8  14     3844.92     3505.34    129.17 o 
   4   8  14     2288.64     2086.71     45.05 o 
   5   8  14      417.39      445.60    107.24 o 
   6   8  14      394.12      417.55     92.85 o 
   7   8  14      218.01      262.29     72.96 o 
   8   8  14       76.68      107.49    105.31 o 
  -7   9  14      309.67      382.42    130.56 o 
  -6   9  14      293.42      352.45     63.26 o 
  -5   9  14      474.81      447.70      5.77 o 
  -4   9  14      142.30      181.17     13.00 o 
  -3   9  14      300.24      275.85     15.74 o 
  -2   9  14      501.47      493.42     40.22 o 
  -1   9  14     1565.02     1475.51     97.43 o 
   0   9  14      342.38      368.14     70.39 o 
   1   9  14     1523.41     1355.46     26.74 o 
   2   9  14      481.68      463.16     53.61 o 
   3   9  14      262.74      259.08     59.11 o 
   4   9  14      148.61      192.89     63.76 o 
   5   9  14      471.19      553.57     98.71 o 
   6   9  14      309.75      289.11     14.54 o 
   7   9  14      304.31      389.18    126.93 o 
  -6  10  14       85.53      130.59     52.64 o 
  -5  10  14      783.93      770.71     56.61 o 
  -4  10  14      322.27      331.78     26.07 o 
  -3  10  14      508.82      503.28     19.05 o 
  -2  10  14     1317.65     1444.49     46.11 o 
  -1  10  14      545.50      573.56     49.34 o 
   0  10  14        5.52       78.35     65.83 o 
   1  10  14      580.44      532.49     16.28 o 
   2  10  14     1307.06     1447.66     87.47 o 
   3  10  14      539.72      550.98     50.98 o 
   4  10  14      324.54      370.10    118.49 o 
   5  10  14      794.06      806.85    117.30 o 
   6  10  14       91.29       98.32     11.64 o 
  -5  11  14      232.17      286.88    124.03 o 
  -4  11  14      350.50      349.11     50.97 o 
  -3  11  14      541.02      548.51     58.95 o 
  -2  11  14      381.81      474.73     49.83 o 
  -1  11  14      132.97      178.06     81.66 o 
   0  11  14       24.64       60.26     60.92 o 
   1  11  14      129.12      214.80     49.35 o 
   2  11  14      404.96      414.83     52.57 o 
   3  11  14      571.57      550.96     43.76 o 
   4  11  14      358.80      412.48     80.13 o 
   5  11  14      230.79      237.97     94.76 o 
  -4  12  14      287.91      423.25     66.19 o 
  -3  12  14       92.32      129.04    151.76 o 
  -2  12  14      623.69      753.62     91.96 o 
  -1  12  14        0.64       49.71     73.62 o 
   0  12  14      689.08      816.63     81.06 o 
   1  12  14        0.10      123.87     70.99 o 
   2  12  14      626.54      561.80     49.54 o 
   3  12  14       89.94      126.43     88.80 o 
   4  12  14      293.45      298.36     33.10 o 
  -1  13  14      190.66      177.91     65.13 o 
   0  13  14        0.10       51.74     59.30 o 
   1  13  14      195.94      202.89     57.06 o 
   1   0  15    21862.57    20125.81     54.32 o 
   2   0  15     1477.31     1558.27     51.90 o 
   3   0  15    12547.20    11830.99    303.79 o 
   4   0  15     4174.07     4643.69     84.06 o 
   5   0  15     2374.47     2198.39     39.08 o 
   6   0  15     1490.35     1472.03     71.06 o 
   7   0  15     2958.59     2910.80     74.11 o 
   8   0  15      610.53      570.30     80.02 o 
   9   0  15      455.04      649.01    100.47 o 
  10   0  15      297.90      267.23     52.32 o 
 -10   1  15      105.75      149.91     86.44 o 
  -9   1  15      185.14      206.76     59.94 o 
  -8   1  15      560.30      638.90    110.79 o 
  -7   1  15       12.48       51.59    113.17 o 
  -6   1  15     2155.73     2055.43     31.79 o 
  -5   1  15       43.01      130.41     76.02 o 
  -4   1  15     1060.49     1209.77     83.56 o 
  -3   1  15      740.85      784.09     93.50 o 
  -2   1  15     2474.70     2469.08     59.10 o 
  -1   1  15       15.96       76.20     54.24 o 
   0   1  15      974.55     1046.94     13.48 o 
   1   1  15       16.13       77.63     19.99 o 
   2   1  15     2589.66     2710.53     78.32 o 
   3   1  15      767.63      776.12     77.05 o 
   4   1  15     1022.25     1225.74     40.78 o 
   5   1  15       41.24      147.30     48.64 o 
   6   1  15     2185.92     2099.47    155.88 o 
   7   1  15        9.97       79.91     89.26 o 
   8   1  15      577.37      611.13     21.26 o 
   9   1  15      187.99      158.66      2.91 o 
  10   1  15       98.12      110.38     79.64 o 
  -9   2  15      288.66      340.22    122.46 o 
  -8   2  15     1398.89     1377.22    130.19 o 
  -7   2  15      765.60      729.10     52.99 o 
  -6   2  15     3202.72     3122.67     14.10 o 
  -5   2  15     1659.54     1679.74     57.68 o 
  -4   2  15     2545.31     2408.40    131.89 o 
  -3   2  15     1758.40     1741.32     46.28 o 
  -2   2  15     7385.69     6984.65     48.87 o 
  -1   2  15     5583.65     5883.47     54.68 o 
   0   2  15     5193.02     4489.65     73.43 o 
   1   2  15     5792.13     5897.76     31.71 o 
   2   2  15     7184.21     6826.32     58.57 o 
   3   2  15     1813.01     1667.63     63.91 o 
   4   2  15     2541.70     2568.63     40.54 o 
   5   2  15     1643.10     1673.35    165.00 o 
   6   2  15     3068.74     3117.97     85.18 o 
   7   2  15      778.06      925.63     67.17 o 
   8   2  15     1441.97     1374.48     22.39 o 
   9   2  15      302.67      328.94    128.01 o 
  -9   3  15      339.52      300.79     88.58 o 
  -8   3  15      316.21      305.72     28.01 o 
  -7   3  15      878.93     1001.03    115.22 o 
  -6   3  15      203.29      314.04    125.51 o 
  -5   3  15      131.44      126.45     42.74 o 
  -4   3  15       48.38       77.00     15.58 o 
  -3   3  15      668.93      709.44     14.97 o 
  -2   3  15      409.56      417.42     33.74 o 
  -1   3  15     1265.69     1239.27     75.26 o 
   0   3  15     1479.09     1547.69     44.46 o 
   1   3  15     1265.49     1091.28     23.73 o 
   2   3  15      423.85      492.87     46.50 o 
   3   3  15      644.00      713.30     47.62 o 
   4   3  15       42.28       87.52     87.87 o 
   5   3  15      102.70      104.16      1.95 o 
   6   3  15      204.35      239.67     87.62 o 
   7   3  15      923.44      952.27     29.79 o 
   8   3  15      319.90      381.04     87.95 o 
   9   3  15      362.29      360.84     24.59 o 
  -9   4  15      267.70      264.77     80.26 o 
  -8   4  15      941.31      932.37    105.15 o 
  -7   4  15      359.23      367.02     47.38 o 
  -6   4  15     3409.84     3281.36     62.45 o 
  -5   4  15     3805.81     3813.66     40.95 o 
  -4   4  15     4188.10     3954.61     41.01 o 
  -3   4  15     1071.53     1225.18     85.65 o 
  -2   4  15     3346.23     3235.90     58.83 o 
  -1   4  15      679.55      842.43     28.58 o 
   0   4  15     5221.65     5225.06     46.50 o 
   1   4  15      612.49      743.77     27.74 o 
   2   4  15     3092.13     3060.17     60.93 o 
   3   4  15     1071.10     1125.21     28.80 o 
   4   4  15     4398.16     4159.14     63.83 o 
   5   4  15     3724.19     3730.94     46.30 o 
   6   4  15     3429.77     3367.52     81.55 o 
   7   4  15      383.31      376.95     21.42 o 
   8   4  15      921.70      901.55     45.48 o 
   9   4  15      271.46      315.71     63.56 o 
  -9   5  15      342.20      347.53     18.01 o 
  -8   5  15      148.30      176.65     18.28 o 
  -7   5  15      838.20      763.52     35.55 o 
  -6   5  15      461.80      427.99     80.98 o 
  -5   5  15       29.19      172.90     68.12 o 
  -4   5  15      105.13      120.72     10.42 o 
  -3   5  15      217.67      257.67     36.19 o 
  -2   5  15      531.32      492.75     23.79 o 
  -1   5  15      835.73      963.38     27.49 o 
   0   5  15     3254.67     2946.32     17.69 o 
   1   5  15      834.31      856.85     28.16 o 
   2   5  15      493.86      541.79     69.38 o 
   3   5  15      216.98      235.90     21.68 o 
   4   5  15      115.15      135.42     23.33 o 
   5   5  15       24.99       71.06     40.50 o 
   6   5  15      465.36      383.85     73.43 o 
   7   5  15      821.36      777.34    110.74 o 
   8   5  15      131.29      215.94    121.81 o 
   9   5  15      351.56      360.31     34.07 o 
  -8   6  15       42.30      119.01     61.09 o 
  -7   6  15     1600.89     1590.25     65.57 o 
  -6   6  15      410.61      346.97     88.58 o 
  -5   6  15     1853.02     1525.78     98.51 o 
  -4   6  15       60.12      128.10     32.00 o 
  -3   6  15     4572.55     4550.96     43.65 o 
  -2   6  15     1432.69     1562.37     33.78 o 
  -1   6  15     6223.81     5817.18     35.38 o 
   0   6  15      153.98      191.55     10.88 o 
   1   6  15     6129.90     5852.12     94.04 o 
   2   6  15     1406.78     1466.99     23.45 o 
   3   6  15     4657.15     4611.58     88.95 o 
   4   6  15       62.84      136.39     66.10 o 
   5   6  15     1869.52     1526.59     49.66 o 
   6   6  15      413.38      374.80    142.20 o 
   7   6  15     1636.97     1505.89     59.38 o 
   8   6  15       40.33      306.63    210.26 o 
  -8   7  15      213.88      263.24     44.29 o 
  -7   7  15      294.31      288.36     32.13 o 
  -6   7  15      193.00      218.14     11.13 o 
  -5   7  15      133.48      179.21     22.06 o 
  -4   7  15       66.90      136.01     49.28 o 
  -3   7  15      766.84      876.08     72.13 o 
  -2   7  15      317.24      407.38     31.44 o 
  -1   7  15      628.19      602.30     20.16 o 
   0   7  15     1288.82     1371.11     14.74 o 
   1   7  15      663.11      791.40     49.46 o 
   2   7  15      325.14      392.90     32.32 o 
   3   7  15      740.41      748.89     48.33 o 
   4   7  15       72.34      112.82     38.20 o 
   5   7  15      138.52      163.81     30.39 o 
   6   7  15      177.32      215.14    100.64 o 
   7   7  15      286.77      265.75     22.39 o 
   8   7  15      205.93      216.10     77.87 o 
  -7   8  15      273.18      304.28     60.08 o 
  -6   8  15      338.32      373.55     52.13 o 
  -5   8  15      946.80      978.26    110.02 o 
  -4   8  15     1355.74     1221.38     19.84 o 
  -3   8  15     1384.75     1343.42     23.87 o 
  -2   8  15     6090.77     5472.67     41.01 o 
  -1   8  15     1057.45     1060.27     86.94 o 
   0   8  15      910.93     1184.86     57.03 o 
   1   8  15     1037.76     1019.02     30.77 o 
   2   8  15     6044.97     5520.08     80.34 o 
   3   8  15     1352.50     1234.90     90.49 o 
   4   8  15     1364.57     1209.79    104.90 o 
   5   8  15      878.30      892.05     58.48 o 
   6   8  15      352.25      335.58     68.25 o 
   7   8  15      275.93      385.87    108.06 o 
  -7   9  15      432.51      412.45     37.45 o 
  -6   9  15       14.67      116.31    143.24 o 
  -5   9  15      383.25      364.92     38.40 o 
  -4   9  15      239.33      222.51     64.97 o 
  -3   9  15       41.26       93.11     40.64 o 
  -2   9  15      641.16      679.49     57.00 o 
  -1   9  15     2544.19     2409.44     47.07 o 
   0   9  15      688.85      774.86     90.17 o 
   1   9  15     2523.27     2272.85    110.84 o 
   2   9  15      630.50      585.05     16.75 o 
   3   9  15       47.14      119.38     85.07 o 
   4   9  15      238.95      284.07     56.16 o 
   5   9  15      392.51      387.63     88.02 o 
   6   9  15       16.70       73.01     54.03 o 
   7   9  15      441.40      450.15    132.72 o 
  -6  10  15      978.91      855.33     18.01 o 
  -5  10  15      147.54      209.95     69.73 o 
  -4  10  15      942.65      832.07     32.17 o 
  -3  10  15      489.92      416.63      5.51 o 
  -2  10  15     1186.09     1165.81     36.83 o 
  -1  10  15      195.00      253.51     38.59 o 
   0  10  15     3180.01     3074.23     46.08 o 
   1  10  15      191.21      201.88     38.36 o 
   2  10  15     1298.31     1542.34     95.36 o 
   3  10  15      464.65      406.91     56.95 o 
   4  10  15      954.03      882.29    101.86 o 
   5  10  15      164.33      202.85     30.18 o 
   6  10  15      956.78      916.54     56.76 o 
  -5  11  15      134.57      169.37    119.01 o 
  -4  11  15      212.48      185.92    119.46 o 
  -3  11  15      115.92      134.76     11.46 o 
  -2  11  15       47.46       94.14     59.87 o 
  -1  11  15       42.78       88.76     25.97 o 
   0  11  15       96.25      113.89     61.87 o 
   1  11  15       43.50      121.55     81.70 o 
   2  11  15       47.20      125.58     34.09 o 
   3  11  15      114.73      130.44     19.03 o 
   4  11  15      207.09      197.66      8.63 o 
   5  11  15      134.67      288.55    156.71 o 
  -4  12  15      385.57      378.62     80.33 o 
  -3  12  15      436.31      376.32     19.72 o 
  -2  12  15       78.08       94.42     20.31 o 
  -1  12  15      726.90      815.21    130.27 o 
   0  12  15        1.96       38.94      6.88 o 
   1  12  15      733.26      662.19     44.08 o 
   2  12  15       79.81      150.70     39.37 o 
   3  12  15      416.95      376.12    137.83 o 
   4  12  15      386.11      382.81    147.96 o 
  -1  13  15      299.09      286.66     21.32 o 
   0  13  15      118.76      134.33    145.62 o 
   1  13  15      287.16      358.22    214.15 o 
   0   0  16    18188.97    18799.86    106.96 o 
   1   0  16      148.40      232.00     22.94 o 
   2   0  16     3103.47     3348.87     68.77 o 
   3   0  16      229.50      284.15     32.60 o 
   4   0  16     1860.65     1823.61     78.61 o 
   5   0  16      374.08      279.67     50.21 o 
   6   0  16     1130.12     1175.14     10.65 o 
   7   0  16      614.77      670.29    116.88 o 
   8   0  16      857.04      768.36     52.84 o 
   9   0  16      751.19      771.23    136.86 o 
  -9   1  16      151.15      197.95     37.79 o 
  -8   1  16      636.08      755.16     71.23 o 
  -7   1  16       84.59      153.81     33.42 o 
  -6   1  16      742.98      701.67    113.13 o 
  -5   1  16     2100.67     1946.38     27.48 o 
  -4   1  16     1474.48     1579.92     38.54 o 
  -3   1  16     3103.25     3428.39    121.20 o 
  -2   1  16     3270.63     3526.44     85.27 o 
  -1   1  16     7197.98     6759.80     66.23 o 
   0   1  16     2505.23     2544.80     76.82 o 
   1   1  16     6963.06     6620.60     63.52 o 
   2   1  16     3263.00     3318.24     27.11 o 
   3   1  16     3201.82     3446.56     63.83 o 
   4   1  16     1592.99     1561.93     43.23 o 
   5   1  16     2069.96     2257.86    128.71 o 
   6   1  16      683.26      622.42     52.57 o 
   7   1  16       92.79      122.56      5.78 o 
   8   1  16      648.15      645.41     28.27 o 
   9   1  16      142.40      178.14    113.89 o 
  -9   2  16      348.47      367.41     78.59 o 
  -8   2  16      191.98      198.04    138.70 o 
  -7   2  16      696.34      751.85     45.51 o 
  -6   2  16        8.90       61.20     72.51 o 
  -5   2  16     2928.36     2709.19     82.80 o 
  -4   2  16      470.75      453.06     27.12 o 
  -3   2  16     1536.84     1665.53     26.41 o 
  -2   2  16     4981.52     4719.31     70.05 o 
  -1   2  16     6269.10     6496.96     57.68 o 
   0   2  16        2.26       61.31     25.59 o 
   1   2  16     6297.32     6276.13     20.60 o 
   2   2  16     4943.75     4635.30     19.03 o 
   3   2  16     1399.24     1519.84     36.60 o 
   4   2  16      471.32      595.59     43.53 o 
   5   2  16     2921.05     2747.70     67.52 o 
   6   2  16       10.59       43.84     10.16 o 
   7   2  16      734.75      805.14    133.16 o 
   8   2  16      198.94      196.43     19.39 o 
   9   2  16      350.96      358.22     22.39 o 
  -9   3  16      243.76      331.94     50.62 o 
  -8   3  16      809.15      769.37     74.88 o 
  -7   3  16     1863.27     1801.11     37.48 o 
  -6   3  16       18.95       61.85     36.61 o 
  -5   3  16     2646.89     2610.76     84.49 o 
  -4   3  16       32.76      113.75     26.20 o 
  -3   3  16     2549.06     2411.58     58.48 o 
  -2   3  16       71.39      119.07     26.87 o 
  -1   3  16     4183.88     4164.58     80.37 o 
   0   3  16      398.46      452.20     22.15 o 
   1   3  16     4226.96     4123.53     49.34 o 
   2   3  16       82.26      113.20     15.70 o 
   3   3  16     2611.31     2359.69     35.31 o 
   4   3  16       29.14      105.47    101.03 o 
   5   3  16     2692.22     2720.12     61.41 o 
   6   3  16       23.99       89.32     27.82 o 
   7   3  16     1793.07     1768.62     44.54 o 
   8   3  16      812.15      777.63     63.17 o 
   9   3  16      253.81      287.16      0.97 o 
  -9   4  16      375.65      401.05     64.25 o 
  -8   4  16      332.61      338.98     92.86 o 
  -7   4  16     1273.84     1197.16     57.26 o 
  -6   4  16      224.41      205.83     26.38 o 
  -5   4  16     1954.83     2020.76     61.30 o 
  -4   4  16     4467.96     3896.71     46.12 o 
  -3   4  16     3026.25     3111.51     34.01 o 
  -2   4  16      582.72      667.76     39.58 o 
  -1   4  16      718.94      764.76     25.64 o 
   0   4  16      374.49      260.38     28.18 o 
   1   4  16      638.11      706.93     17.89 o 
   2   4  16      627.51      577.18      6.83 o 
   3   4  16     3089.02     3099.92     98.26 o 
   4   4  16     4403.53     3877.57     37.80 o 
   5   4  16     1978.27     1921.31     68.72 o 
   6   4  16      248.28      224.31     55.72 o 
   7   4  16     1264.32     1502.69    126.61 o 
   8   4  16      333.54      365.49     97.72 o 
   9   4  16      369.10      502.21    123.74 o 
  -9   5  16      118.52      112.92     41.86 o 
  -8   5  16      762.94      712.57     40.40 o 
  -7   5  16      126.45      220.96     71.84 o 
  -6   5  16     2810.78     2645.35     53.94 o 
  -5   5  16      332.99      330.48     47.65 o 
  -4   5  16      863.14      734.04     33.17 o 
  -3   5  16     1824.11     1795.39     36.97 o 
  -2   5  16      987.49     1106.85     41.21 o 
  -1   5  16     3166.58     3081.26     27.51 o 
   0   5  16      404.67      439.11     50.20 o 
   1   5  16     3131.22     2965.91     80.44 o 
   2   5  16      923.77      990.85     26.60 o 
   3   5  16     1809.77     1802.09     46.43 o 
   4   5  16      799.86      720.00     20.30 o 
   5   5  16      342.10      430.35    135.31 o 
   6   5  16     2768.04     2523.96     75.93 o 
   7   5  16      116.93      177.75     54.00 o 
   8   5  16      793.80      806.47    124.53 o 
   9   5  16      118.59      178.81    147.83 o 
  -8   6  16      165.81      348.60    147.96 o 
  -7   6  16      530.24      549.26     64.55 o 
  -6   6  16     1075.91     1187.91     43.20 o 
  -5   6  16       96.90      147.46     40.09 o 
  -4   6  16     1438.03     1533.57     57.78 o 
  -3   6  16       82.91      153.23     69.68 o 
  -2   6  16     5873.94     5474.38     72.57 o 
  -1   6  16      236.35      258.12     14.59 o 
   0   6  16     1285.20     1447.15     62.34 o 
   1   6  16      233.80      326.03     92.67 o 
   2   6  16     5933.12     5582.21     67.51 o 
   3   6  16       87.06      168.59     68.14 o 
   4   6  16     1451.35     1501.76     55.22 o 
   5   6  16       84.02      144.54     59.90 o 
   6   6  16     1076.36     1276.01     48.81 o 
   7   6  16      523.54      497.42    160.62 o 
   8   6  16      161.28      174.24    151.85 o 
  -8   7  16       28.74       96.41     45.62 o 
  -7   7  16      228.89      213.60     31.62 o 
  -6   7  16      596.27      633.62     52.66 o 
  -5   7  16      242.67      282.42     51.39 o 
  -4   7  16      710.32      644.82     21.88 o 
  -3   7  16      700.53      691.25     21.26 o 
  -2   7  16      602.81      567.16     25.19 o 
  -1   7  16     1258.55     1398.80     34.01 o 
   0   7  16     4150.71     3725.73     78.98 o 
   1   7  16     1307.91     1487.98     99.03 o 
   2   7  16      670.58      652.07     31.23 o 
   3   7  16      706.77      701.07     24.36 o 
   4   7  16      726.19      746.65     46.42 o 
   5   7  16      255.09      249.20     52.60 o 
   6   7  16      589.56      608.73     70.78 o 
   7   7  16      226.65      221.94     13.63 o 
   8   7  16       27.17      101.24     47.70 o 
  -7   8  16      208.66      249.58     40.38 o 
  -6   8  16       66.76      116.01      5.55 o 
  -5   8  16      413.61      401.65     64.48 o 
  -4   8  16      189.38      204.94     35.56 o 
  -3   8  16      594.49      625.58     48.05 o 
  -2   8  16      272.60      320.93     72.18 o 
  -1   8  16     2083.99     2010.99     23.08 o 
   0   8  16     4067.38     3576.08     50.53 o 
   1   8  16     2086.39     1950.56     35.39 o 
   2   8  16      304.87      318.60    121.55 o 
   3   8  16      598.47      578.98     54.28 o 
   4   8  16      178.97      202.93     59.90 o 
   5   8  16      421.00      413.61     84.69 o 
   6   8  16       58.69      234.86    130.93 o 
   7   8  16      191.98      199.55    157.70 o 
  -7   9  16       49.92       81.80     27.34 o 
  -6   9  16      153.82      175.69     63.46 o 
  -5   9  16      443.17      424.30     23.89 o 
  -4   9  16      197.34      211.34     21.77 o 
  -3   9  16     1116.29     1136.75     99.59 o 
  -2   9  16       19.18      103.36     46.93 o 
  -1   9  16      831.75      930.17     81.21 o 
   0   9  16       95.24      108.04      4.86 o 
   1   9  16      788.68      866.92     88.37 o 
   2   9  16       21.91       72.91     25.28 o 
   3   9  16     1135.54     1271.16     42.88 o 
   4   9  16      192.22      211.98     48.29 o 
   5   9  16      457.22      425.39     60.36 o 
   6   9  16      154.64      236.30     65.85 o 
   7   9  16       48.95      115.19     76.09 o 
  -6  10  16      292.12      330.26     86.67 o 
  -5  10  16      479.26      440.43     16.37 o 
  -4  10  16       42.75       78.85     19.95 o 
  -3  10  16      500.57      489.88     24.15 o 
  -2  10  16      573.67      540.60     45.75 o 
  -1  10  16      319.70      587.01    140.43 o 
   0  10  16      219.13      293.73     26.81 o 
   1  10  16      317.03      413.47     97.57 o 
   2  10  16      545.79      538.28     24.24 o 
   3  10  16      505.52      589.10    117.89 o 
   4  10  16       57.32       93.12     58.69 o 
   5  10  16      481.28      430.69     30.18 o 
   6  10  16      292.17      252.79     39.09 o 
  -5  11  16      113.91      178.95     98.36 o 
  -4  11  16      330.49      332.30     60.35 o 
  -3  11  16      154.15      246.51    108.77 o 
  -2  11  16      414.68      403.92     89.04 o 
  -1  11  16      182.52      253.69     75.46 o 
   0  11  16      331.96      269.72     63.13 o 
   1  11  16      195.27      204.46     40.26 o 
   2  11  16      427.40      398.60    116.17 o 
   3  11  16      164.82      194.69    220.97 o 
   4  11  16      336.91      342.27     36.97 o 
   5  11  16      114.43      182.03    181.06 o 
  -3  12  16      115.89      213.63    162.29 o 
  -2  12  16       49.87       85.66     12.63 o 
  -1  12  16        7.63       71.10     91.48 o 
   0  12  16      175.73      194.86      3.72 o 
   1  12  16        7.79       65.01     62.30 o 
   2  12  16       53.39       89.56     13.63 o 
   3  12  16      123.93      107.08    111.94 o 
   1   0  17     5263.92     4847.37     46.80 o 
   2   0  17      135.42      162.40     51.73 o 
   3   0  17     4552.01     4522.57     92.09 o 
   4   0  17       88.56      266.53     37.57 o 
   5   0  17     2854.21     2839.87    102.47 o 
   6   0  17      203.18      138.42     33.58 o 
   7   0  17       28.78      104.16     35.04 o 
   8   0  17        3.04       75.56    137.94 o 
   9   0  17        5.53      114.86     63.27 o 
  -9   1  17      522.55      594.69    152.35 o 
  -8   1  17      112.83      214.28    116.15 o 
  -7   1  17     1233.71     1147.17     59.87 o 
  -6   1  17      209.10      241.98     12.07 o 
  -5   1  17     1033.10     1054.39    106.86 o 
  -4   1  17     1690.98     1838.60    103.53 o 
  -3   1  17     5682.65     5432.79    128.60 o 
  -2   1  17     4889.41     4821.64     30.03 o 
  -1   1  17    11451.99    11735.68    104.67 o 
   0   1  17     2091.92     2432.84     88.41 o 
   1   1  17    11636.52    11642.56     51.07 o 
   2   1  17     4882.47     4996.92     83.34 o 
   3   1  17     5953.07     5298.79     47.09 o 
   4   1  17     1757.09     1895.59     88.49 o 
   5   1  17      977.53      998.26     63.76 o 
   6   1  17      249.52      365.56    131.65 o 
   7   1  17     1239.37     1247.24     65.20 o 
   8   1  17       95.28      195.90    111.27 o 
   9   1  17      523.47      580.16    132.39 o 
  -9   2  17      373.48      341.67     70.25 o 
  -8   2  17      207.80      238.91     58.13 o 
  -7   2  17      327.99      403.79     90.76 o 
  -6   2  17      459.79      485.29     52.19 o 
  -5   2  17      219.72      197.67     20.63 o 
  -4   2  17     1978.50     1854.78     31.80 o 
  -3   2  17     1380.68     1648.59     57.97 o 
  -2   2  17     1683.06     1905.42     47.18 o 
  -1   2  17      100.84      177.71     24.38 o 
   0   2  17      967.74      864.86     28.25 o 
   1   2  17      104.00      187.23     34.55 o 
   2   2  17     1631.29     1929.85     63.32 o 
   3   2  17     1344.96     1390.58     19.61 o 
   4   2  17     1997.51     1814.62     19.70 o 
   5   2  17      210.52      255.72     37.39 o 
   6   2  17      423.91      522.96    122.10 o 
   7   2  17      318.49      381.91     59.60 o 
   8   2  17      219.31      213.97     27.56 o 
   9   2  17      383.13      348.49    209.29 o 
  -9   3  17       52.53      109.02     50.62 o 
  -8   3  17     1825.25     1859.13     62.86 o 
  -7   3  17      118.34      126.68     13.47 o 
  -6   3  17     4666.98     4172.73     31.29 o 
  -5   3  17       23.47       61.85     24.53 o 
  -4   3  17     6711.11     6250.20     58.02 o 
  -3   3  17       63.43      135.35     18.98 o 
  -2   3  17     4833.42     4930.95     41.93 o 
  -1   3  17      899.82     1011.55     33.35 o 
   0   3  17     2014.05     1528.27     34.56 o 
   1   3  17      911.93     1030.50     33.20 o 
   2   3  17     4820.44     4871.23     46.23 o 
   3   3  17       64.64      133.63     35.90 o 
   4   3  17     6729.14     6145.69     50.74 o 
   5   3  17       26.36       68.11     27.07 o 
   6   3  17     4673.40     4098.95     19.54 o 
   7   3  17      118.77      142.85     14.34 o 
   8   3  17     1854.72     1922.79    106.58 o 
   9   3  17       50.32      103.54     53.56 o 
  -9   4  17      277.08      293.00    127.52 o 
  -8   4  17       38.75      127.06     88.40 o 
  -7   4  17      389.15      375.90    153.31 o 
  -6   4  17      275.14      339.79     54.61 o 
  -5   4  17      135.32      203.75     37.36 o 
  -4   4  17     2189.55     2182.07     77.30 o 
  -3   4  17      544.52      642.37     48.67 o 
  -2   4  17       65.35      162.62     23.62 o 
  -1   4  17      277.52      254.97     10.91 o 
   0   4  17     2994.39     2895.91     80.42 o 
   1   4  17      260.57      220.38     21.77 o 
   2   4  17       69.87      142.91     19.26 o 
   3   4  17      552.47      625.85     48.96 o 
   4   4  17     2167.16     2091.89     34.70 o 
   5   4  17      135.97      169.36      3.21 o 
   6   4  17      298.32      401.20     64.43 o 
   7   4  17      394.46      410.51     17.03 o 
   8   4  17       34.16       95.93     41.30 o 
   9   4  17      289.64      284.27     21.66 o 
  -9   5  17      454.59      721.31    123.63 o 
  -8   5  17      462.04      468.91     40.30 o 
  -7   5  17     1942.15     1913.02    143.09 o 
  -6   5  17      259.98      429.49    101.38 o 
  -5   5  17     4765.19     4632.80     50.03 o 
  -4   5  17     1195.56     1241.42     73.01 o 
  -3   5  17     2065.49     2220.88     52.89 o 
  -2   5  17     3206.27     3240.51     60.03 o 
  -1   5  17     1715.05     1834.90     31.76 o 
   0   5  17      284.71      367.04     37.12 o 
   1   5  17     1724.99     1793.14     65.92 o 
   2   5  17     3158.93     3156.11     48.26 o 
   3   5  17     1979.07     1907.54     29.47 o 
   4   5  17     1200.79     1217.57     22.82 o 
   5   5  17     4755.87     4563.28     35.16 o 
   6   5  17      291.75      411.63     65.72 o 
   7   5  17     1962.11     1821.09     60.84 o 
   8   5  17      467.03      519.30     45.37 o 
   9   5  17      450.67      429.28     16.55 o 
  -8   6  17      293.38      290.98      5.35 o 
  -7   6  17       61.84       84.69     70.16 o 
  -6   6  17      183.02      160.53     63.62 o 
  -5   6  17       97.42      225.22     51.73 o 
  -4   6  17      252.35      230.75     18.83 o 
  -3   6  17     1455.34     1599.08     81.47 o 
  -2   6  17     1076.66     1001.36     37.47 o 
  -1   6  17      557.87      610.86     54.85 o 
   0   6  17      161.39      188.73     39.21 o 
   1   6  17      589.29      572.43     22.90 o 
   2   6  17     1099.31      990.49     43.53 o 
   3   6  17     1482.35     1468.00     11.78 o 
   4   6  17      266.76      340.79     64.49 o 
   5   6  17      106.25      160.28     13.09 o 
   6   6  17      185.90      245.18    133.32 o 
   7   6  17       67.03       88.58    207.34 o 
   8   6  17      284.02      304.68    160.62 o 
  -8   7  17       61.15      122.74     18.99 o 
  -7   7  17      455.78      424.42      6.65 o 
  -6   7  17       28.11       59.41     84.18 o 
  -5   7  17      539.26      509.57     57.29 o 
  -4   7  17       32.92      127.78     54.77 o 
  -3   7  17     4208.82     4209.83     69.34 o 
  -2   7  17     2214.02     2003.98     39.08 o 
  -1   7  17     5664.01     5338.76     44.51 o 
   0   7  17      545.95      602.86     24.54 o 
   1   7  17     5726.48     5592.06     71.67 o 
   2   7  17     2189.88     1866.31     54.30 o 
   3   7  17     4011.08     3914.44     41.09 o 
   4   7  17       46.81      134.84     22.15 o 
   5   7  17      550.50      576.90    101.80 o 
   6   7  17       24.06       81.22     44.66 o 
   7   7  17      468.84      518.84    192.74 o 
   8   7  17       55.06       85.66     65.22 o 
  -7   8  17       21.61       62.46     22.81 o 
  -6   8  17      211.51      265.74     26.44 o 
  -5   8  17      103.64      139.87     16.17 o 
  -4   8  17      113.56      182.52     76.37 o 
  -3   8  17       50.87       99.30     61.15 o 
  -2   8  17      272.69      294.97     80.39 o 
  -1   8  17     1343.61     1314.93     68.73 o 
   0   8  17     1573.93     1706.69     87.81 o 
   1   8  17     1330.04     1230.11     37.93 o 
   2   8  17      285.21      314.59     17.37 o 
   3   8  17       48.27      118.08     66.20 o 
   4   8  17      110.00      159.26     28.82 o 
   5   8  17      106.64      164.85     25.31 o 
   6   8  17      210.52      275.65     26.10 o 
   7   8  17       23.80       51.59     67.17 o 
  -6   9  17      623.52      546.51     29.89 o 
  -5   9  17      385.54      419.87     50.71 o 
  -4   9  17     1223.57     1074.11     37.45 o 
  -3   9  17       87.50      103.18     12.48 o 
  -2   9  17     1639.78     1450.86      6.55 o 
  -1   9  17      450.98      388.88     82.38 o 
   0   9  17     5007.00     4497.27     88.02 o 
   1   9  17      446.65      386.52    102.81 o 
   2   9  17     1685.01     1533.21     44.60 o 
   3   9  17       87.90      124.88     57.04 o 
   4   9  17     1258.08     1078.39     69.19 o 
   5   9  17      376.53      414.41     58.92 o 
   6   9  17      623.19      763.94     91.66 o 
  -6  10  17       62.53      104.49     24.24 o 
  -5  10  17      249.85      211.50     54.31 o 
  -4  10  17       35.39      196.97     92.09 o 
  -3  10  17      506.08      431.98     36.17 o 
  -2  10  17      375.41      413.83    116.71 o 
  -1  10  17      500.13      505.53     73.35 o 
   0  10  17        3.59       97.66     58.60 o 
   1  10  17      484.81      502.17     45.02 o 
   2  10  17      366.80      403.32    100.82 o 
   3  10  17      491.55      446.92     28.98 o 
   4  10  17       32.74      161.59    231.68 o 
   5  10  17      259.11      216.10    238.49 o 
   6  10  17       60.04      171.32    141.15 o 
  -4  11  17      307.43      437.42     21.92 o 
  -3  11  17      362.90      419.50     58.22 o 
  -2  11  17      181.72      178.14     67.61 o 
  -1  11  17      431.49      552.77     46.32 o 
   0  11  17      179.67      236.52     40.04 o 
   1  11  17      394.93      410.79     93.49 o 
   2  11  17      200.44      194.69    148.52 o 
   3  11  17      360.86      395.21    158.67 o 
   4  11  17      326.92      407.87    108.05 o 
  -3  12  17      170.57      166.40     64.49 o 
  -2  12  17        1.84       70.31     39.91 o 
  -1  12  17       24.73      118.89     57.06 o 
   0  12  17      441.05      460.64     59.28 o 
   1  12  17       25.22       66.19     92.11 o 
   2  12  17        2.39       78.85    179.11 o 
   3  12  17      173.57      206.37    105.13 o 
   0   0  18     4784.27     4986.16     21.06 o 
   1   0  18       22.82       69.23     14.69 o 
   2   0  18     1885.60     1635.33     19.35 o 
   3   0  18       46.86       67.21      4.86 o 
   4   0  18      175.47      297.87     96.01 o 
   5   0  18     5386.93     5452.61     52.42 o 
   6   0  18      334.51      291.20     18.98 o 
   7   0  18       46.15       84.40     30.76 o 
   8   0  18        0.47      228.05    142.61 o 
   9   0  18       99.05      109.42     79.85 o 
  -9   1  18      275.12      247.30     58.89 o 
  -8   1  18      522.62      566.15     81.66 o 
  -7   1  18      257.25      342.06    137.25 o 
  -6   1  18      231.33      355.01     65.07 o 
  -5   1  18      378.02      431.92     76.49 o 
  -4   1  18     3528.14     3248.35    138.81 o 
  -3   1  18     1312.62     1181.31     92.80 o 
  -2   1  18     4453.33     4358.90    105.80 o 
  -1   1  18     9333.18     8623.56     54.13 o 
   0   1  18    14031.37    13067.94     88.47 o 
   1   1  18     9228.33     8374.63     80.34 o 
   2   1  18     4388.31     4362.00     56.43 o 
   3   1  18     1257.33     1268.26     54.64 o 
   4   1  18     3418.71     3248.17     47.68 o 
   5   1  18      350.23      399.83     95.14 o 
   6   1  18      169.53      244.99     95.42 o 
   7   1  18      242.51      403.60     97.06 o 
   8   1  18      521.59      536.92     74.19 o 
   9   1  18      275.32      293.98    136.28 o 
  -9   2  18      159.45      210.52     17.84 o 
  -8   2  18      486.93      430.76     91.37 o 
  -7   2  18      144.48      215.85     32.67 o 
  -6   2  18      328.03      357.73     70.12 o 
  -5   2  18     2659.66     2723.22    110.23 o 
  -4   2  18      809.03      929.87     81.16 o 
  -3   2  18     2424.00     2279.66     46.65 o 
  -2   2  18     1961.55     2091.77     56.10 o 
  -1   2  18     2198.72     1991.66     25.42 o 
   0   2  18      798.04      750.88     37.31 o 
   1   2  18     2154.03     1966.16     24.78 o 
   2   2  18     2011.77     2289.31     50.61 o 
   3   2  18     2475.83     2460.40     42.13 o 
   4   2  18      858.87     1114.62     65.56 o 
   5   2  18     2748.43     2935.72     75.45 o 
   6   2  18      312.01      318.10     90.63 o 
   7   2  18      124.14      164.61     20.26 o 
   8   2  18      508.85      467.08     87.78 o 
   9   2  18      149.27      207.34     50.62 o 
  -9   3  18      990.22     1051.10    102.65 o 
  -8   3  18      173.11      240.79     55.86 o 
  -7   3  18     2253.92     2046.82     57.43 o 
  -6   3  18      183.75      311.94     95.50 o 
  -5   3  18     5418.18     5335.86    114.14 o 
  -4   3  18      455.63      446.12     39.95 o 
  -3   3  18     6269.82     6101.55     44.51 o 
  -2   3  18       87.61      144.31     11.12 o 
  -1   3  18      958.05     1023.71     35.50 o 
   0   3  18       14.37       53.42     13.90 o 
   1   3  18      842.92     1006.22     32.54 o 
   2   3  18       91.03      226.79     60.90 o 
   3   3  18     6107.15     5955.82     46.90 o 
   4   3  18      446.13      449.14     24.62 o 
   5   3  18     5525.66     5513.64     35.14 o 
   6   3  18      205.70      380.39    120.38 o 
   7   3  18     2258.97     2100.51    111.54 o 
   8   3  18      181.95      220.90     86.28 o 
   9   3  18     1003.98      966.97     42.12 o 
  -9   4  18       38.98      120.69    154.18 o 
  -8   4  18      466.51      514.27     40.22 o 
  -7   4  18      718.40      674.16     24.52 o 
  -6   4  18      685.68      683.38     36.93 o 
  -5   4  18     1312.94     1361.12     66.24 o 
  -4   4  18      334.74      379.82     16.53 o 
  -3   4  18      662.81      811.30     68.91 o 
  -2   4  18     1283.80     1352.81     57.75 o 
  -1   4  18      645.52      716.93     77.56 o 
   0   4  18      179.14      217.80     25.33 o 
   1   4  18      621.97      733.75     58.31 o 
   2   4  18     1309.35     1287.90     39.02 o 
   3   4  18      690.40      711.21     25.40 o 
   4   4  18      307.52      341.21     17.20 o 
   5   4  18     1306.20     1306.69      7.72 o 
   6   4  18      655.40      727.57     84.31 o 
   7   4  18      709.28      857.77    118.55 o 
   8   4  18      473.35      428.21    100.08 o 
   9   4  18       36.10       91.94     38.28 o 
  -8   5  18      840.25      699.70     26.20 o 
  -7   5  18      221.84      268.99     38.61 o 
  -6   5  18     1643.92     1662.69     70.39 o 
  -5   5  18     1697.18     1470.98    139.76 o 
  -4   5  18     2551.92     2528.89     47.77 o 
  -3   5  18     2872.55     3138.52     56.98 o 
  -2   5  18     1763.77     1634.66     31.25 o 
  -1   5  18      436.66      442.65     71.73 o 
   0   5  18      332.14      354.22     51.86 o 
   1   5  18      390.44      373.50     41.32 o 
   2   5  18     1857.92     1902.32     62.13 o 
   3   5  18     2892.91     2946.43     29.41 o 
   4   5  18     2529.69     2302.77     92.27 o 
   5   5  18     1720.69     1748.07    122.04 o 
   6   5  18     1673.79     1677.28    137.84 o 
   7   5  18      221.01      222.93     27.74 o 
   8   5  18      817.80      839.13    162.56 o 
  -8   6  18       86.71      147.85     58.61 o 
  -7   6  18      148.89      195.78     12.31 o 
  -6   6  18      373.81      373.22     34.24 o 
  -5   6  18       78.76       93.26      4.80 o 
  -4   6  18      772.46      744.72     16.86 o 
  -3   6  18      325.06      318.87     33.48 o 
  -2   6  18     2816.95     2831.93     72.71 o 
  -1   6  18       78.04      118.85     12.89 o 
   0   6  18     1719.09     1787.76     68.49 o 
   1   6  18       82.53      158.40     32.45 o 
   2   6  18     2594.51     2558.71     32.51 o 
   3   6  18      308.66      346.25     48.89 o 
   4   6  18      781.98      754.41     24.76 o 
   5   6  18       83.25      110.45     17.84 o 
   6   6  18      377.55      417.00    129.12 o 
   7   6  18      147.83      164.51    151.85 o 
   8   6  18       94.44      127.52    205.39 o 
  -8   7  18      105.49      178.27     32.95 o 
  -7   7  18       61.32      148.40     77.74 o 
  -6   7  18      457.59      495.30     28.85 o 
  -5   7  18      102.71      115.07     39.31 o 
  -4   7  18      468.28      592.52     72.33 o 
  -3   7  18     1619.81     1604.43     86.06 o 
  -2   7  18     2631.85     2460.37     58.73 o 
  -1   7  18     1254.20     1345.01     51.33 o 
   0   7  18     4650.17     4234.74     64.41 o 
   1   7  18     1259.24     1548.45     60.57 o 
   2   7  18     2667.39     2578.62     97.84 o 
   3   7  18     1673.11     1609.60     39.19 o 
   4   7  18      496.49      476.69     20.88 o 
   5   7  18      117.37      175.42     73.84 o 
   6   7  18      434.86      455.56     10.71 o 
   7   7  18       50.75       87.61    154.78 o 
   8   7  18      108.14      126.55     50.62 o 
  -7   8  18       16.53       82.49     82.13 o 
  -6   8  18        4.37      109.45     94.72 o 
  -5   8  18      320.65      325.14     11.49 o 
  -4   8  18       47.04      107.10     65.16 o 
  -3   8  18     1181.53     1104.42     90.50 o 
  -2   8  18      695.08      743.45     31.01 o 
  -1   8  18      940.43      882.01     30.72 o 
   0   8  18       91.11      156.79     23.21 o 
   1   8  18      925.10      831.33     13.16 o 
   2   8  18      690.52      788.26     35.07 o 
   3   8  18     1147.30     1053.59      6.81 o 
   4   8  18       53.16      136.03    103.17 o 
   5   8  18      331.16      453.62    213.18 o 
   6   8  18        2.16      102.21     83.71 o 
   7   8  18       16.06       80.79     99.29 o 
  -6   9  18      161.19      189.40     13.53 o 
  -5   9  18      508.87      705.41     82.75 o 
  -4   9  18      127.04      206.99     25.47 o 
  -3   9  18      643.05      729.16     58.63 o 
  -2   9  18      232.30      305.51     66.68 o 
  -1   9  18     3029.01     2896.44     75.37 o 
   0   9  18        7.13       38.94     10.68 o 
   1   9  18     3042.66     3084.58     52.22 o 
   2   9  18      235.63      296.01    145.66 o 
   3   9  18      679.21      757.08    137.25 o 
   4   9  18      121.32      167.39     41.86 o 
   5   9  18      468.02      579.19    231.68 o 
   6   9  18      166.88      228.76    141.15 o 
  -5  10  18       74.57      110.55     38.76 o 
  -4  10  18      569.02      620.21     94.08 o 
  -3  10  18      256.04      261.85     33.41 o 
  -2  10  18      476.09      535.34     63.49 o 
  -1  10  18      318.47      547.22    140.66 o 
   0  10  18      199.13      274.75    106.58 o 
   1  10  18      319.68      374.82     77.72 o 
   2  10  18      491.20      564.75    110.92 o 
   3  10  18      268.88      302.08     35.75 o 
   4  10  18      586.23      790.42    208.31 o 
   5  10  18       82.54      102.21     33.10 o 
  -4  11  18      359.73      364.96    122.35 o 
  -3  11  18      192.89      216.37     15.45 o 
  -2  11  18      426.95      395.18    111.09 o 
  -1  11  18      155.39      256.12    110.29 o 
   0  11  18      109.09      102.88     75.72 o 
   1  11  18      159.65      190.94     41.37 o 
   2  11  18      405.69      430.63     46.24 o 
   3  11  18      190.44      223.89    199.55 o 
   4  11  18      362.14      347.51    124.60 o 
  -2  12  18      275.21      249.07     34.56 o 
  -1  12  18       54.83      109.56     41.05 o 
   0  12  18       40.23       61.33     78.42 o 
   1  12  18       55.77       73.01     40.15 o 
   2  12  18      283.52      227.78      2.92 o 
   1   0  19    10671.15    10015.45    201.81 o 
   2   0  19      432.49      487.33     31.71 o 
   3   0  19     2230.29     2080.58     95.82 o 
   4   0  19      112.67      193.00     45.31 o 
   5   0  19     1172.10     1101.26     65.23 o 
   6   0  19      461.81      427.70     72.59 o 
   7   0  19     1274.73     1138.54     20.93 o 
   8   0  19      131.62      191.69     95.01 o 
   9   0  19      535.70      507.34     78.61 o 
  -9   1  19      146.54      186.01     22.39 o 
  -8   1  19        8.50       52.57    127.00 o 
  -7   1  19      347.23      381.42     49.12 o 
  -6   1  19      236.08      306.47     21.82 o 
  -5   1  19     1458.68     1437.69    143.87 o 
  -4   1  19      907.26      967.98    112.56 o 
  -3   1  19      459.52      616.76     49.18 o 
  -2   1  19     1262.16     1656.20     76.94 o 
  -1   1  19     2732.97     2615.92     30.07 o 
   0   1  19     2357.36     2315.67     63.54 o 
   1   1  19     2707.33     2769.94     42.56 o 
   2   1  19     1226.26     1516.77     63.74 o 
   3   1  19      399.07      521.71     80.94 o 
   4   1  19      882.74      845.83     42.02 o 
   5   1  19     1472.07     1705.28    136.76 o 
   6   1  19      270.39      325.94    110.50 o 
   7   1  19      378.60      407.30    131.46 o 
   8   1  19       14.17       57.43    120.09 o 
   9   1  19      156.79      184.95     11.21 o 
  -9   2  19      218.20      230.00     73.49 o 
  -8   2  19      687.86      853.72    136.28 o 
  -7   2  19      166.10      243.05    104.34 o 
  -6   2  19      807.89      974.88     51.66 o 
  -5   2  19      454.27      449.85     70.87 o 
  -4   2  19     4664.78     4623.90     61.69 o 
  -3   2  19     1388.64     1516.69     62.10 o 
  -2   2  19     4209.00     4247.91     68.17 o 
  -1   2  19     1380.53     1562.23     45.66 o 
   0   2  19     8512.05     8195.63     64.17 o 
   1   2  19     1378.63     1624.30     52.29 o 
   2   2  19     4267.61     4241.39     41.81 o 
   3   2  19     1387.80     1373.32     70.92 o 
   4   2  19     4701.02     4578.98     43.96 o 
   5   2  19      389.21      405.30     68.14 o 
   6   2  19      797.44      859.65     93.76 o 
   7   2  19      191.16      249.75     30.86 o 
   8   2  19      684.32      690.25     75.04 o 
   9   2  19      205.61      219.07     23.85 o 
  -9   3  19      284.90      264.78     53.12 o 
  -8   3  19      495.99      481.61     48.25 o 
  -7   3  19      385.88      309.63     68.58 o 
  -6   3  19      558.17      488.25     25.33 o 
  -5   3  19      176.02      164.49     53.46 o 
  -4   3  19     2046.06     1997.31     46.63 o 
  -3   3  19       70.77       94.42     14.77 o 
  -2   3  19     1622.51     1392.14     50.40 o 
  -1   3  19      210.64      191.77     12.36 o 
   0   3  19       77.31      185.64     58.15 o 
   1   3  19      209.40      257.61     84.15 o 
   2   3  19     1564.29     1384.83     73.14 o 
   3   3  19       64.33      108.36     24.33 o 
   4   3  19     2039.54     2020.54     27.93 o 
   5   3  19      184.41      179.70     48.22 o 
   6   3  19      538.69      537.91     72.82 o 
   7   3  19      398.99      325.58     67.74 o 
   8   3  19      494.40      568.65    124.60 o 
   9   3  19      286.99      258.93     89.14 o 
  -9   4  19      174.97      295.16    126.18 o 
  -8   4  19      873.59      929.72     49.81 o 
  -7   4  19      738.40      670.41     58.26 o 
  -6   4  19     1755.41     1587.54     49.59 o 
  -5   4  19     1698.84     1744.09     45.47 o 
  -4   4  19     4558.82     4393.52     58.13 o 
  -3   4  19      813.23      716.33     33.36 o 
  -2   4  19     4062.15     3830.43     24.17 o 
  -1   4  19      169.89      199.17     64.72 o 
   0   4  19       25.27       95.30     21.64 o 
   1   4  19      200.47      216.97     18.01 o 
   2   4  19     4033.41     3811.85     43.13 o 
   3   4  19      847.53      683.43      9.25 o 
   4   4  19     4552.91     4268.96     40.33 o 
   5   4  19     1655.13     1736.66     61.33 o 
   6   4  19     1762.76     1698.01     24.06 o 
   7   4  19      773.90      728.01     48.67 o 
   8   4  19      870.12      851.19     34.52 o 
   9   4  19      170.26      247.62    117.33 o 
  -8   5  19      145.58      139.20     26.63 o 
  -7   5  19      185.12      290.03    100.45 o 
  -6   5  19      477.66      443.62     51.66 o 
  -5   5  19      534.84      515.17     68.82 o 
  -4   5  19      482.48      502.05     25.71 o 
  -3   5  19     2383.21     2398.92     61.00 o 
  -2   5  19      389.91      533.01     52.76 o 
  -1   5  19      495.06      452.48     69.64 o 
   0   5  19      123.79      197.06     34.32 o 
   1   5  19      529.04      422.93     46.78 o 
   2   5  19      346.87      435.65     42.14 o 
   3   5  19     2427.30     2524.38     87.52 o 
   4   5  19      463.36      507.75     31.75 o 
   5   5  19      553.22      716.35     87.04 o 
   6   5  19      489.57      487.55     98.12 o 
   7   5  19      188.61      488.71    153.42 o 
   8   5  19      151.71      161.99     79.97 o 
  -8   6  19      156.78      178.07     12.74 o 
  -7   6  19      765.71      754.41     67.86 o 
  -6   6  19      326.68      333.57     42.24 o 
  -5   6  19     2544.56     2231.10     37.19 o 
  -4   6  19       52.04       90.06     73.26 o 
  -3   6  19     3438.09     3230.30     46.93 o 
  -2   6  19      167.49      200.86     53.22 o 
  -1   6  19     4165.99     3936.26     69.91 o 
   0   6  19      654.12      681.58     40.52 o 
   1   6  19     4167.17     3779.83     19.96 o 
   2   6  19      171.30      206.77     65.25 o 
   3   6  19     3279.97     3106.87     63.86 o 
   4   6  19       51.02       81.77     15.31 o 
   5   6  19     2515.58     2417.71     74.71 o 
   6   6  19      334.53      414.61     73.56 o 
   7   6  19      805.23      770.96     29.20 o 
   8   6  19      163.13      233.62    108.05 o 
  -7   7  19      215.24      257.32     63.21 o 
  -6   7  19      276.68      268.91     50.64 o 
  -5   7  19        3.59       79.58     33.69 o 
  -4   7  19      320.66      345.33     45.88 o 
  -3   7  19      581.84      621.41     52.53 o 
  -2   7  19      189.72      248.44     57.00 o 
  -1   7  19     2747.67     2609.90     61.46 o 
   0   7  19      115.01      156.86     60.08 o 
   1   7  19     2734.23     2747.74     57.86 o 
   2   7  19      198.73      269.48     32.73 o 
   3   7  19      611.30      623.56     38.64 o 
   4   7  19      311.59      307.33     80.69 o 
   5   7  19        4.57       48.66    131.68 o 
   6   7  19      263.74      240.44    138.23 o 
   7   7  19      203.62      184.95    230.70 o 
  -7   8  19       81.10      115.25     23.04 o 
  -6   8  19      139.74      145.40     15.28 o 
  -5   8  19      160.40      355.08     59.29 o 
  -4   8  19      613.39      557.20     19.60 o 
  -3   8  19       79.28      148.60     73.04 o 
  -2   8  19     1964.01     2130.22     89.02 o 
  -1   8  19     1266.92     1317.34     60.04 o 
   0   8  19     2732.04     2485.79     41.92 o 
   1   8  19     1342.51     1345.75     53.12 o 
   2   8  19     1920.90     1766.82     37.39 o 
   3   8  19       70.23      124.36     36.88 o 
   4   8  19      665.71      580.16      0.97 o 
   5   8  19      160.44      207.02      6.81 o 
   6   8  19      170.29      168.40    242.38 o 
   7   8  19       70.51      146.99     75.93 o 
  -6   9  19      260.85      285.96     63.23 o 
  -5   9  19       75.64      204.21     60.56 o 
  -4   9  19      185.86      195.84     48.48 o 
  -3   9  19      110.08      197.87     64.88 o 
  -2   9  19      361.06      329.92     26.63 o 
  -1   9  19      210.58      197.30     22.18 o 
   0   9  19      443.91      450.49     39.65 o 
   1   9  19      203.21      241.18     56.86 o 
   2   9  19      357.43      321.04     28.87 o 
   3   9  19      107.21      197.73    151.20 o 
   4   9  19      171.63      296.79    123.93 o 
   5   9  19       86.02      163.54     57.43 o 
   6   9  19      253.08      228.76     50.62 o 
  -5  10  19      305.69      356.68     50.15 o 
  -4  10  19      498.78      494.81     30.12 o 
  -3  10  19      187.81      196.61     53.92 o 
  -2  10  19      944.61      829.10     82.25 o 
  -1  10  19      191.93      272.56     25.07 o 
   0  10  19      559.15      569.97     32.74 o 
   1  10  19      201.67      256.78     72.10 o 
   2  10  19      983.44     1001.45     59.80 o 
   3  10  19      191.52      255.83     42.19 o 
   4  10  19      499.37      499.37     24.34 o 
   5  10  19      302.70      402.03    218.05 o 
  -4  11  19      118.53      179.00    121.25 o 
  -3  11  19      116.90      142.13      6.81 o 
  -2  11  19      306.70      374.26     39.83 o 
  -1  11  19       98.60      135.31     21.06 o 
   0  11  19      288.71      277.55    107.81 o 
   1  11  19       99.40      198.73     98.49 o 
   2  11  19      301.81      369.28     21.28 o 
   3  11  19      108.34      161.59     27.26 o 
   4  11  19      122.01      255.04    188.85 o 
  -2  12  19       58.41      114.90     44.53 o 
  -1  12  19      425.07      386.45     97.09 o 
   0  12  19       55.91       94.49     20.29 o 
   1  12  19      416.57      440.11     81.99 o 
   2  12  19       63.06       93.45     55.49 o 
   0   0  20    38470.83    37528.88    120.00 o 
   1   0  20      829.92     1081.33     32.17 o 
   2   0  20     6907.59     6788.41     84.77 o 
   3   0  20     3480.43     2873.48     77.02 o 
   4   0  20      140.81      257.56     65.67 o 
   5   0  20      491.49      476.37     28.37 o 
   6   0  20      807.94      853.96     23.24 o 
   7   0  20       33.01       49.64     62.54 o 
   8   0  20      524.08      509.91    107.74 o 
   9   0  20      151.10      250.77     59.60 o 
  -9   1  20      100.47      114.86     68.27 o 
  -8   1  20       68.60      114.89     12.61 o 
  -7   1  20      481.65      465.39    114.33 o 
  -6   1  20      280.99      296.12     68.24 o 
  -5   1  20     1356.71     1372.88     40.76 o 
  -4   1  20     1153.07     1224.49     49.31 o 
  -3   1  20      992.91     1215.72    105.11 o 
  -2   1  20     2991.32     2890.61     22.60 o 
  -1   1  20      558.83      521.10     64.29 o 
   0   1  20       81.96       96.32     14.46 o 
   1   1  20      555.04      546.28     62.75 o 
   2   1  20     2988.90     2930.79     17.86 o 
   3   1  20     1015.25      962.36     55.88 o 
   4   1  20     1189.69     1197.55     40.23 o 
   5   1  20     1380.42     1564.28    166.89 o 
   6   1  20      276.29      340.10    111.49 o 
   7   1  20      468.22      392.31      3.41 o 
   8   1  20       76.28      215.16     93.01 o 
   9   1  20       91.33      108.05    157.08 o 
  -9   2  20      391.49      365.19     32.12 o 
  -8   2  20       70.39      140.74     33.69 o 
  -7   2  20     1765.12     1522.74     27.19 o 
  -6   2  20      306.70      292.26     60.89 o 
  -5   2  20     2676.98     2721.54     73.69 o 
  -4   2  20     1554.16     1683.92    126.10 o 
  -3   2  20     3034.82     2804.25     91.59 o 
  -2   2  20     2043.10     1969.03     84.48 o 
  -1   2  20     5269.73     5128.64     29.45 o 
   0   2  20     1344.79     1244.67     98.30 o 
   1   2  20     5432.82     5210.92     98.73 o 
   2   2  20     1964.92     1766.87     30.05 o 
   3   2  20     3005.44     2771.61     44.88 o 
   4   2  20     1562.32     1486.70     86.65 o 
   5   2  20     2762.62     2885.95     94.67 o 
   6   2  20      303.54      343.81     80.63 o 
   7   2  20     1790.53     1793.41     93.29 o 
   8   2  20       75.84      123.38     61.88 o 
   9   2  20      394.23      427.32    111.22 o 
  -9   3  20       42.15      172.38     91.20 o 
  -8   3  20      673.31      633.72     33.55 o 
  -7   3  20       13.93       65.24     90.11 o 
  -6   3  20      128.54      156.50     40.36 o 
  -5   3  20      388.56      385.37     32.61 o 
  -4   3  20      312.38      381.14     22.20 o 
  -3   3  20     2039.86     1851.48     62.94 o 
  -2   3  20      676.95      707.59     24.69 o 
  -1   3  20      606.25      620.50     27.32 o 
   0   3  20      426.03      443.70     39.60 o 
   1   3  20      646.73      730.59     40.17 o 
   2   3  20      695.41      752.82     29.52 o 
   3   3  20     2086.38     1943.74     50.44 o 
   4   3  20      284.82      335.02     20.56 o 
   5   3  20      369.96      368.37     85.51 o 
   6   3  20      108.58      177.79     50.68 o 
   7   3  20       13.39       66.29     38.52 o 
   8   3  20      661.32      625.70    108.92 o 
   9   3  20       42.61       83.16     32.61 o 
  -8   4  20      681.46      711.70     50.62 o 
  -7   4  20     1244.35     1206.80     21.45 o 
  -6   4  20      597.48      694.01     77.32 o 
  -5   4  20     3904.64     3551.10    103.70 o 
  -4   4  20     1886.06     1869.45     53.81 o 
  -3   4  20     4004.81     3890.37     70.65 o 
  -2   4  20      772.68      936.25     50.05 o 
  -1   4  20      934.43      850.87     47.88 o 
   0   4  20       72.66      107.74     75.03 o 
   1   4  20      950.53      902.88     41.02 o 
   2   4  20      828.12      914.19     83.70 o 
   3   4  20     3933.16     3852.53    108.13 o 
   4   4  20     1909.10     1941.59     66.46 o 
   5   4  20     3967.47     3716.47     75.93 o 
   6   4  20      616.15      865.30    118.01 o 
   7   4  20     1232.09     1273.99    179.60 o 
   8   4  20      672.03      652.58     55.85 o 
  -8   5  20      138.54      146.29     35.50 o 
  -7   5  20      220.95      237.33     40.19 o 
  -6   5  20        1.99       61.35     37.68 o 
  -5   5  20      255.42      254.69     16.21 o 
  -4   5  20      489.00      540.34     27.65 o 
  -3   5  20      688.70      780.94     45.10 o 
  -2   5  20      189.06      326.23     49.93 o 
  -1   5  20      135.77      176.65     73.82 o 
   0   5  20      924.19      947.65     31.43 o 
   1   5  20      119.34      134.62     21.36 o 
   2   5  20      179.61      274.96     42.02 o 
   3   5  20      700.54      738.49     36.57 o 
   4   5  20      483.80      579.02     46.99 o 
   5   5  20      253.22      247.25     31.88 o 
   6   5  20        3.12       41.86    120.68 o 
   7   5  20      230.13      244.33     46.44 o 
   8   5  20      147.11      182.29    116.84 o 
  -8   6  20      362.67      414.19     55.16 o 
  -7   6  20       79.33      132.19     69.04 o 
  -6   6  20     1013.64     1073.85     68.98 o 
  -5   6  20      259.43      289.47     27.71 o 
  -4   6  20     2504.74     2241.27     93.17 o 
  -3   6  20      160.61      147.00      8.08 o 
  -2   6  20     3782.54     3466.60     43.35 o 
  -1   6  20      319.85      386.57     37.55 o 
   0   6  20      209.69      226.38     41.29 o 
   1   6  20      331.48      380.82     24.83 o 
   2   6  20     3784.64     3449.54     25.04 o 
   3   6  20      168.61      165.87     38.31 o 
   4   6  20     2473.70     2447.79     48.28 o 
   5   6  20      253.86      334.50     66.01 o 
   6   6  20      968.10      997.04     76.47 o 
   7   6  20       75.12      161.59     92.48 o 
   8   6  20      341.96      456.54    218.05 o 
  -7   7  20       34.96       88.70     24.06 o 
  -6   7  20      118.11      142.64     12.21 o 
  -5   7  20      168.70      189.49     59.65 o 
  -4   7  20      121.43      163.09     48.92 o 
  -3   7  20      385.67      393.49     26.35 o 
  -2   7  20      323.89      349.37     45.55 o 
  -1   7  20      938.85      915.93     65.56 o 
   0   7  20       95.30      179.71    106.07 o 
   1   7  20      923.84     1065.99    126.12 o 
   2   7  20      318.40      340.93     15.55 o 
   3   7  20      378.16      370.12     20.83 o 
   4   7  20      116.96      206.29     88.12 o 
   5   7  20      179.78      270.80     97.39 o 
   6   7  20      121.35      131.41      6.81 o 
   7   7  20       35.09       67.17    202.47 o 
  -7   8  20      139.73      183.04     39.38 o 
  -6   8  20      388.25      420.01     90.20 o 
  -5   8  20      111.66      137.44     57.36 o 
  -4   8  20      220.63      200.61     19.02 o 
  -3   8  20     2745.09     2375.25    167.93 o 
  -2   8  20      600.87      518.96    117.07 o 
  -1   8  20     4543.25     4243.66     16.61 o 
   0   8  20     2791.85     2906.32     55.37 o 
   1   8  20     4753.83     4557.70    115.05 o 
   2   8  20      641.61      660.23     70.94 o 
   3   8  20     2732.43     2579.56     83.00 o 
   4   8  20      226.56      236.62     84.41 o 
   5   8  20       90.73       92.67     21.90 o 
   6   8  20      406.76      354.33    213.18 o 
   7   8  20      142.97      157.70     27.26 o 
  -6   9  20      227.60      253.78     73.78 o 
  -5   9  20      329.65      311.51     64.35 o 
  -4   9  20      507.04      607.23     82.78 o 
  -3   9  20      181.71      219.39    108.47 o 
  -2   9  20      437.84      377.75     21.11 o 
  -1   9  20      196.74      355.89    136.56 o 
   0   9  20       90.69      120.61     56.12 o 
   1   9  20      179.36      177.71     21.14 o 
   2   9  20      430.11      369.90      9.72 o 
   3   9  20      192.67      240.29     87.39 o 
   4   9  20      501.58      403.01     16.06 o 
   5   9  20      339.34      393.27    110.97 o 
   6   9  20      216.12      217.07    101.24 o 
  -5  10  20      536.93      496.63     12.21 o 
  -4  10  20       73.31      160.17     35.65 o 
  -3  10  20      794.43      720.94     37.95 o 
  -2  10  20      169.66      251.66     87.54 o 
  -1  10  20      942.21      905.35     28.04 o 
   0  10  20      873.74      756.40     93.59 o 
   1  10  20     1021.45      975.25     16.06 o 
   2  10  20      160.46      170.24     39.42 o 
   3  10  20      776.03      807.02     17.45 o 
   4  10  20       80.98      115.84     78.85 o 
   5  10  20      531.48      480.87     30.18 o 
  -4  11  20       27.15       80.74     31.64 o 
  -3  11  20       51.69      134.88     53.02 o 
  -2  11  20      194.05      206.61     19.44 o 
  -1  11  20      212.56      210.27     10.22 o 
   0  11  20       80.36      148.30     35.53 o 
   1  11  20      219.19      269.67     77.25 o 
   2  11  20      199.66      191.77     60.31 o 
   3  11  20       55.96      103.18    239.46 o 
   4  11  20       29.48      197.61    239.46 o 
  -1  12  20       68.71       74.92     29.20 o 
   0  12  20      371.79      328.67    185.44 o 
   1  12  20       67.65       83.56     66.86 o 
   1   0  21    11815.02    10871.21     81.36 o 
   2   0  21      117.15      129.23     15.17 o 
   3   0  21      251.94      260.78     74.80 o 
   4   0  21     2222.95     2241.12     59.36 o 
   5   0  21      895.43     1063.71     99.68 o 
   6   0  21      184.81      211.34    100.81 o 
   7   0  21      140.57      138.83     43.32 o 
   8   0  21        4.91       39.92      4.87 o 
   9   0  21       60.05       88.20     18.01 o 
  -9   1  21      308.11      341.76    117.40 o 
  -8   1  21      146.88      175.55     50.45 o 
  -7   1  21      305.66      346.53    124.56 o 
  -6   1  21      232.35      256.37     20.99 o 
  -5   1  21      115.95      131.97     41.64 o 
  -4   1  21      693.31      841.41     43.91 o 
  -3   1  21     2204.32     2224.21     94.36 o 
  -2   1  21      146.87      188.61     36.52 o 
  -1   1  21     4221.92     4144.18     36.53 o 
   0   1  21     2096.19     2473.73     37.72 o 
   1   1  21     4217.73     4178.35     66.90 o 
   2   1  21      160.14      167.36     24.59 o 
   3   1  21     2174.51     2011.12     50.01 o 
   4   1  21      665.88      717.44     33.72 o 
   5   1  21      110.18      119.75      2.07 o 
   6   1  21      226.87      220.97      1.95 o 
   7   1  21      303.54      288.39     39.27 o 
   8   1  21      127.09      179.52     75.71 o 
   9   1  21      305.05      319.15     78.88 o 
  -9   2  21      280.29      259.88      8.73 o 
  -8   2  21      467.38      627.46     91.50 o 
  -7   2  21      613.51      637.79     53.00 o 
  -6   2  21      656.65      672.11     19.50 o 
  -5   2  21      157.81      222.27     51.10 o 
  -4   2  21     1927.84     1893.06     56.04 o 
  -3   2  21      653.82      661.82     58.11 o 
  -2   2  21     2544.50     2812.19     50.03 o 
  -1   2  21      416.30      408.41     78.19 o 
   0   2  21     2774.68     2764.48     65.86 o 
   1   2  21      384.81      395.18     37.70 o 
   2   2  21     2412.20     2548.76     30.39 o 
   3   2  21      653.95      828.56     55.64 o 
   4   2  21     1904.68     1894.59     76.79 o 
   5   2  21      188.87      208.65     28.27 o 
   6   2  21      635.65      638.10     71.47 o 
   7   2  21      604.88      622.45     79.28 o 
   8   2  21      483.36      423.96    163.93 o 
   9   2  21      276.13      279.93     73.98 o 
  -8   3  21      436.75      432.57     94.10 o 
  -7   3  21      609.11      607.07     55.90 o 
  -6   3  21     1096.36     1010.42     25.93 o 
  -5   3  21      150.79      208.95     62.73 o 
  -4   3  21     3372.80     3392.83     91.56 o 
  -3   3  21      947.92      904.21     35.82 o 
  -2   3  21     3828.45     4042.08    116.38 o 
  -1   3  21     1938.21     1996.69    102.40 o 
   0   3  21     1837.59     1774.95     57.96 o 
   1   3  21     1951.14     2171.08    106.17 o 
   2   3  21     3912.19     4116.48     74.79 o 
   3   3  21      965.57      932.71     62.00 o 
   4   3  21     3449.87     3297.84     47.34 o 
   5   3  21      139.89      160.71     11.95 o 
   6   3  21     1073.78     1166.16     61.50 o 
   7   3  21      592.63      522.92    159.63 o 
   8   3  21      441.37      559.42    114.38 o 
  -8   4  21      728.05      642.94     47.70 o 
  -7   4  21      616.36      625.06     77.01 o 
  -6   4  21     1298.67     1238.81     71.50 o 
  -5   4  21     1082.37     1061.68     34.81 o 
  -4   4  21     2031.72     2065.58     90.41 o 
  -3   4  21     1244.70     1366.57     91.14 o 
  -2   4  21     2257.28     1922.62     34.39 o 
  -1   4  21       49.89       79.20     10.24 o 
   0   4  21      260.15      389.85     63.27 o 
   1   4  21       50.78       87.72     15.11 o 
   2   4  21     2123.08     1790.60     39.62 o 
   3   4  21     1324.39     1308.39     53.46 o 
   4   4  21     2018.75     2040.42     41.84 o 
   5   4  21     1080.39     1067.75     82.57 o 
   6   4  21     1288.78     1372.76    123.63 o 
   7   4  21      605.84      590.87     82.31 o 
   8   4  21      733.24      681.35     12.54 o 
  -8   5  21      246.11      230.01     21.54 o 
  -7   5  21      110.68      182.06     80.46 o 
  -6   5  21      662.68      672.69     76.89 o 
  -5   5  21     1328.68     1479.08     53.23 o 
  -4   5  21      844.42      761.37     23.21 o 
  -3   5  21     1415.80     1369.97    101.63 o 
  -2   5  21      693.83      630.74     66.94 o 
  -1   5  21      808.11      817.31     19.86 o 
   0   5  21     2307.75     2249.32     91.97 o 
   1   5  21      863.87      831.50     68.42 o 
   2   5  21      706.67      642.88     47.47 o 
   3   5  21     1307.83     1299.54     67.00 o 
   4   5  21      813.37      716.48     18.58 o 
   5   5  21     1336.93     1248.10     46.31 o 
   6   5  21      654.11      689.01     33.10 o 
   7   5  21      113.00      200.95     73.84 o 
   8   5  21      248.06      230.97     27.74 o 
  -7   6  21      428.08      425.33     21.95 o 
  -6   6  21        7.15       41.57     45.12 o 
  -5   6  21      396.70      390.07     48.50 o 
  -4   6  21      184.83      260.06     50.72 o 
  -3   6  21     1691.46     1558.47     33.30 o 
  -2   6  21      243.15      244.81     21.19 o 
  -1   6  21     3915.72     3709.22     51.71 o 
   0   6  21     4061.50     3894.26     40.05 o 
   1   6  21     4069.18     3800.20     66.62 o 
   2   6  21      248.74      255.89     28.81 o 
   3   6  21     1719.13     1732.19     44.09 o 
   4   6  21      176.76      199.23     13.51 o 
   5   6  21      381.89      394.17     27.59 o 
   6   6  21        9.49       40.88     86.67 o 
   7   6  21      436.17      354.33    235.57 o 
  -7   7  21      454.86      442.15     43.81 o 
  -6   7  21       80.77      143.84     25.10 o 
  -5   7  21      665.38      646.01     63.95 o 
  -4   7  21       91.81      166.55     63.32 o 
  -3   7  21      564.51      570.89     55.77 o 
  -2   7  21     1006.39      951.30     53.01 o 
  -1   7  21     1623.34     1645.26     39.20 o 
   0   7  21     1322.30     1427.90     84.46 o 
   1   7  21     1651.97     1700.46     62.21 o 
   2   7  21      991.00      910.58     59.89 o 
   3   7  21      516.08      572.84     56.61 o 
   4   7  21       74.99      156.79     30.76 o 
   5   7  21      686.46      711.13    127.32 o 
   6   7  21       91.39      110.97    170.35 o 
   7   7  21      439.64      424.41     18.50 o 
  -6   8  21      374.33      335.20     91.65 o 
  -5   8  21      277.03      356.33     46.86 o 
  -4   8  21       87.37      116.48     57.42 o 
  -3   8  21      294.55      330.94     30.64 o 
  -2   8  21     1319.79     1369.06     68.97 o 
  -1   8  21       84.14      128.96     52.77 o 
   0   8  21      266.63      395.92     91.41 o 
   1   8  21      101.75      127.34     48.51 o 
   2   8  21     1331.39     1278.77     74.53 o 
   3   8  21      307.29      334.20     26.28 o 
   4   8  21       77.51      130.24    110.05 o 
   5   8  21      280.97      289.31    107.29 o 
   6   8  21      366.03      430.26    175.22 o 
  -6   9  21      375.69      328.05     30.18 o 
  -5   9  21       41.38      129.73     45.14 o 
  -4   9  21      640.02      599.66     21.78 o 
  -3   9  21       51.49      137.20     43.78 o 
  -2   9  21      902.03     1089.15    106.23 o 
  -1   9  21      193.90      299.90     40.33 o 
   0   9  21     2214.08     2011.17     37.58 o 
   1   9  21      191.07      306.02     74.91 o 
   2   9  21      939.08     1068.47     97.42 o 
   3   9  21       53.04      176.52    146.08 o 
   4   9  21      635.41      645.10     49.58 o 
   5   9  21       35.44       67.17    222.92 o 
   6   9  21      392.63      408.84    163.54 o 
  -5  10  21       39.70      107.50     47.17 o 
  -4  10  21      285.71      289.59     14.03 o 
  -3  10  21      215.88      287.38     71.11 o 
  -2  10  21      347.52      372.34     72.62 o 
  -1  10  21      788.12      792.44     13.60 o 
   0  10  21      489.13      466.32     44.29 o 
   1  10  21      763.63      781.41    112.74 o 
   2  10  21      333.23      315.55    100.48 o 
   3  10  21      205.97      290.41    118.08 o 
   4  10  21      283.84      557.77     92.48 o 
   5  10  21       33.34       96.37     33.10 o 
  -3  11  21      322.91      313.44    106.80 o 
  -2  11  21      155.94      137.78    116.92 o 
  -1  11  21      347.17      305.17     61.33 o 
   0  11  21      116.65      176.20     41.86 o 
   1  11  21      345.35      304.68     80.25 o 
   2  11  21      156.66      177.08     81.68 o 
   3  11  21      339.59      382.56    108.05 o 
   0   0  22      426.72      729.30    148.26 o 
   1   0  22      385.11      452.72     15.79 o 
   2   0  22       40.99      231.25     61.20 o 
   3   0  22      346.22      371.57     41.69 o 
   4   0  22        7.62       48.44     27.94 o 
   5   0  22      893.06      834.01    108.75 o 
   6   0  22        2.52       77.87    140.42 o 
   7   0  22      242.14      229.73     18.37 o 
   8   0  22        0.56       89.98    124.44 o 
   9   0  22        1.35       94.15     38.29 o 
  -9   1  22      402.51      375.71     42.83 o 
  -8   1  22      350.83      319.86     25.26 o 
  -7   1  22     1112.96     1039.59     24.06 o 
  -6   1  22     1410.02     1654.38    116.52 o 
  -5   1  22     1308.68     1255.42     91.85 o 
  -4   1  22     1501.74     1640.83    100.35 o 
  -3   1  22      399.83      415.74     53.09 o 
  -2   1  22     4300.23     4113.49     76.68 o 
  -1   1  22     1999.59     1945.81    116.80 o 
   0   1  22    11236.30    10940.54    209.58 o 
   1   1  22     1989.89     2106.77     68.95 o 
   2   1  22     4388.93     3960.31     46.95 o 
   3   1  22      367.45      385.21     37.33 o 
   4   1  22     1449.00     1435.91     55.68 o 
   5   1  22     1280.88     1127.25      7.79 o 
   6   1  22     1475.93     1387.30     23.85 o 
   7   1  22     1146.44     1109.29    100.04 o 
   8   1  22      349.69      392.56     95.01 o 
   9   1  22      416.42      359.63    133.53 o 
  -8   2  22      277.39      292.98    141.86 o 
  -7   2  22       82.01       83.77     66.19 o 
  -6   2  22      883.10      785.83     13.47 o 
  -5   2  22      133.35      186.28     38.27 o 
  -4   2  22      396.48      379.44     54.66 o 
  -3   2  22      327.34      285.47     18.81 o 
  -2   2  22      839.16      924.05     47.79 o 
  -1   2  22     1864.74     1746.45     64.44 o 
   0   2  22       93.96      221.30     76.64 o 
   1   2  22     1865.07     1760.47     64.48 o 
   2   2  22      850.45      884.92     17.54 o 
   3   2  22      315.20      386.36     47.82 o 
   4   2  22      415.70      387.43     69.11 o 
   5   2  22      138.87      276.77     94.54 o 
   6   2  22      851.02      789.13     30.18 o 
   7   2  22       75.77      103.97     66.01 o 
   8   2  22      273.73      276.51     19.38 o 
  -8   3  22       98.73      188.07     96.98 o 
  -7   3  22      991.85      818.87    112.43 o 
  -6   3  22      276.25      380.32     57.75 o 
  -5   3  22     2499.29     2520.66     95.80 o 
  -4   3  22      298.91      306.90     39.61 o 
  -3   3  22     3432.30     3034.85     61.79 o 
  -2   3  22      610.66      634.10     73.86 o 
  -1   3  22     2683.52     2694.24     55.32 o 
   0   3  22       41.86       60.97     10.18 o 
   1   3  22     2772.72     2675.76     65.35 o 
   2   3  22      596.79      598.44     98.68 o 
   3   3  22     3439.71     3052.51     41.80 o 
   4   3  22      303.07      326.44     72.34 o 
   5   3  22     2522.07     2474.70     23.35 o 
   6   3  22      275.03      321.35     40.68 o 
   7   3  22      986.64      844.46     49.20 o 
   8   3  22       97.39      115.38     23.57 o 
  -8   4  22      485.53      483.83    119.51 o 
  -7   4  22       32.13       54.14      8.55 o 
  -6   4  22        0.61       61.61     19.08 o 
  -5   4  22       93.56      164.60     82.27 o 
  -4   4  22       85.72      109.88      5.82 o 
  -3   4  22      135.59      266.16     70.84 o 
  -2   4  22      632.69      658.63     70.09 o 
  -1   4  22      123.80      224.04     45.13 o 
   0   4  22      166.71      229.01     55.26 o 
   1   4  22      118.52      174.40     25.05 o 
   2   4  22      618.03      614.27     55.33 o 
   3   4  22      131.20      217.05     74.44 o 
   4   4  22       90.58      128.76     15.52 o 
   5   4  22       94.73      116.09    135.57 o 
   6   4  22        1.83       84.00    136.93 o 
   7   4  22       35.73      125.90    155.92 o 
   8   4  22      474.83      432.20    107.13 o 
  -8   5  22      228.71      295.79     27.63 o 
  -7   5  22      338.65      325.16     12.86 o 
  -6   5  22      892.34      849.70     54.35 o 
  -5   5  22     1511.55     1489.87     81.12 o 
  -4   5  22     2839.36     2680.76     59.74 o 
  -3   5  22      828.33      909.00     24.76 o 
  -2   5  22     2894.12     2869.92     39.40 o 
  -1   5  22      620.99      588.02     16.50 o 
   0   5  22      949.62      997.99     35.81 o 
   1   5  22      644.11      705.02     89.08 o 
   2   5  22     2926.56     3096.11     49.97 o 
   3   5  22      846.89      900.56     39.43 o 
   4   5  22     2855.47     2793.04     60.74 o 
   5   5  22     1523.39     1346.26     55.98 o 
   6   5  22      866.68      922.72     97.58 o 
   7   5  22      327.01      347.23    106.12 o 
   8   5  22      222.95      241.37      3.82 o 
  -7   6  22      268.19      271.97     75.47 o 
  -6   6  22      120.18      199.81     49.49 o 
  -5   6  22      229.92      281.24     56.61 o 
  -4   6  22      200.23      269.07     57.17 o 
  -3   6  22      440.05      445.32     12.96 o 
  -2   6  22     1274.09     1259.31     88.49 o 
  -1   6  22      325.48      407.22     89.20 o 
   0   6  22       34.45      102.48    118.32 o 
   1   6  22      296.15      309.92     43.99 o 
   2   6  22     1293.91     1235.74     72.26 o 
   3   6  22      427.35      448.95     68.61 o 
   4   6  22      192.93      208.80     22.14 o 
   5   6  22      249.44      432.67     80.64 o 
   6   6  22      116.12      187.68    100.47 o 
   7   6  22      270.26      267.43     31.64 o 
  -7   7  22       18.87       97.73     54.69 o 
  -6   7  22      974.41      890.70     56.35 o 
  -5   7  22      200.34      191.31     48.12 o 
  -4   7  22      890.37      964.34     51.47 o 
  -3   7  22     2353.46     2089.37    129.77 o 
  -2   7  22      930.23      896.59     69.57 o 
  -1   7  22      477.89      407.43    140.51 o 
   0   7  22     3195.25     2945.59    109.21 o 
   1   7  22      455.78      393.82     52.73 o 
   2   7  22      948.84      872.82     35.65 o 
   3   7  22     2384.28     2234.48     40.97 o 
   4   7  22      914.29     1115.44    106.39 o 
   5   7  22      178.69      214.36    102.00 o 
   6   7  22      965.70      850.78     22.39 o 
   7   7  22       16.36      141.15    100.26 o 
  -6   8  22      143.48      146.46     68.71 o 
  -5   8  22      532.44      507.96     41.74 o 
  -4   8  22      601.96      576.52     64.39 o 
  -3   8  22      113.10      188.75    101.24 o 
  -2   8  22      334.03      330.86     46.52 o 
  -1   8  22       97.52      189.30     55.64 o 
   0   8  22      156.66      196.71     50.44 o 
   1   8  22       97.82      133.48      6.22 o 
   2   8  22      342.28      328.52     50.23 o 
   3   8  22      116.83      150.01     58.87 o 
   4   8  22      604.15      580.28     93.58 o 
   5   8  22      538.91      532.47     44.39 o 
   6   8  22      132.04      129.47      3.89 o 
  -5   9  22      216.90      290.80    107.58 o 
  -4   9  22       19.47      119.95    115.79 o 
  -3   9  22      482.86      444.39     83.17 o 
  -2   9  22      130.08      142.12     26.68 o 
  -1   9  22     2713.17     2370.16     70.87 o 
   0   9  22       74.73      127.58     29.35 o 
   1   9  22     2818.77     2429.01    157.21 o 
   2   9  22      132.25      207.21    121.76 o 
   3   9  22      480.23      496.13     83.30 o 
   4   9  22       17.44      163.69    113.36 o 
   5   9  22      209.41      244.33     45.75 o 
  -4  10  22        0.87       94.37     46.16 o 
  -3  10  22       93.04      126.13     27.66 o 
  -2  10  22       55.47       94.45     82.71 o 
  -1  10  22      349.45      323.18    149.02 o 
   0  10  22      145.67      179.04     41.64 o 
   1  10  22      352.40      400.88     56.12 o 
   2  10  22       55.67       88.18    100.43 o 
   3  10  22       90.69      123.61      4.87 o 
   4  10  22        1.45       43.80    124.60 o 
  -3  11  22      592.57      577.24     11.19 o 
  -2  11  22      450.02      414.26     71.55 o 
  -1  11  22      438.28      477.87    154.80 o 
   0  11  22      581.46      616.66    144.53 o 
   1  11  22      415.94      399.28     91.42 o 
   2  11  22      452.02      417.56     13.14 o 
   3  11  22      571.85      804.54    121.49 o 
   1   0  23     1930.68     1792.63     33.70 o 
   2   0  23      646.92      678.76     48.17 o 
   3   0  23      458.03      664.95     91.74 o 
   4   0  23      384.01      564.80     72.63 o 
   5   0  23      560.93      499.15     88.26 o 
   6   0  23      432.12      479.82     24.34 o 
   7   0  23     1149.29     1048.41     60.84 o 
   8   0  23       34.26       88.40    117.18 o 
  -8   1  23      242.87      275.58     85.25 o 
  -7   1  23      652.15      602.94     59.35 o 
  -6   1  23      865.61      919.15     45.75 o 
  -5   1  23     1534.46     1513.05     28.60 o 
  -4   1  23      996.99      939.63     17.14 o 
  -3   1  23     3353.94     3060.06     64.60 o 
  -2   1  23     2012.77     2102.96    121.92 o 
  -1   1  23     2703.93     2709.38     57.05 o 
   0   1  23      367.07      329.05     28.23 o 
   1   1  23     2687.93     2768.54     67.53 o 
   2   1  23     1882.92     2090.15     60.78 o 
   3   1  23     3300.81     3252.10    120.10 o 
   4   1  23     1011.28     1119.13    117.65 o 
   5   1  23     1636.75     1819.35    141.15 o 
   6   1  23      858.97      892.09     34.56 o 
   7   1  23      671.29      831.05     79.82 o 
   8   1  23      228.95      200.90     51.17 o 
  -8   2  23      430.53      440.83     21.42 o 
  -7   2  23      360.46      438.43     46.24 o 
  -6   2  23     1646.71     1511.77     57.56 o 
  -5   2  23      256.84      241.49     29.79 o 
  -4   2  23      508.74      753.48     84.55 o 
  -3   2  23     1489.06     1341.74     79.30 o 
  -2   2  23      435.73      470.85     75.08 o 
  -1   2  23     2832.36     2727.56     84.89 o 
   0   2  23      952.34     1006.32     78.51 o 
   1   2  23     2804.83     2479.79     53.96 o 
   2   2  23      414.13      429.71     61.46 o 
   3   2  23     1490.35     1331.01     28.43 o 
   4   2  23      573.07      785.95    110.00 o 
   5   2  23      235.81      219.65     80.76 o 
   6   2  23     1621.23     1525.95    124.05 o 
   7   2  23      347.84      414.81     81.14 o 
   8   2  23      446.33      533.10     58.89 o 
  -8   3  23      612.61      558.74     26.55 o 
  -7   3  23      195.19      199.44     82.54 o 
  -6   3  23     1777.74     1623.61     97.07 o 
  -5   3  23      603.79      681.62     47.46 o 
  -4   3  23     2160.17     1982.95    105.98 o 
  -3   3  23      972.17     1019.11     85.37 o 
  -2   3  23     4618.70     4207.38     93.33 o 
  -1   3  23      122.48      224.60     66.33 o 
   0   3  23     3235.63     3111.94     74.28 o 
   1   3  23      125.18      222.43     82.20 o 
   2   3  23     4450.84     4049.59     49.56 o 
   3   3  23      975.93     1039.74     21.77 o 
   4   3  23     2273.56     2200.75     50.52 o 
   5   3  23      598.50      679.37     24.97 o 
   6   3  23     1760.57     1511.78     27.74 o 
   7   3  23      190.87      155.75    113.89 o 
   8   3  23      603.54      635.65    233.62 o 
  -8   4  23       40.18       73.98      1.95 o 
  -7   4  23       71.66      117.40     76.53 o 
  -6   4  23      244.66      339.33     56.00 o 
  -5   4  23       47.35       76.90     81.57 o 
  -4   4  23     1028.86      977.60     38.02 o 
  -3   4  23      587.29      650.37     91.58 o 
  -2   4  23      367.30      513.87     50.80 o 
  -1   4  23      125.41      145.04     50.78 o 
   0   4  23      144.01      159.84     52.27 o 
   1   4  23      105.92      134.73     23.40 o 
   2   4  23      354.09      443.76      9.32 o 
   3   4  23      590.06      493.75      9.65 o 
   4   4  23     1026.42     1013.51     71.86 o 
   5   4  23       51.10      120.71     55.49 o 
   6   4  23      252.84      307.60    120.71 o 
   7   4  23       78.51       95.40      6.81 o 
   8   4  23       32.41      119.73    121.68 o 
  -7   5  23      474.54      515.36     43.19 o 
  -6   5  23      489.23      559.33     70.58 o 
  -5   5  23      323.84      377.99     58.51 o 
  -4   5  23      107.93      135.98     18.05 o 
  -3   5  23     2197.26     2251.95     99.61 o 
  -2   5  23     1008.48     1059.81     95.69 o 
  -1   5  23     1489.60     1428.91     54.59 o 
   0   5  23      508.91      537.93     83.83 o 
   1   5  23     1517.97     1386.80     54.45 o 
   2   5  23      963.36      978.41    118.25 o 
   3   5  23     2198.14     2086.04     98.32 o 
   4   5  23       88.49      149.79     78.45 o 
   5   5  23      333.40      475.03     39.91 o 
   6   5  23      465.01      536.36      3.89 o 
   7   5  23      470.06      454.59    194.69 o 
  -7   6  23      169.45      248.74     73.73 o 
  -6   6  23      579.08      634.43    103.88 o 
  -5   6  23      289.35      284.19     26.58 o 
  -4   6  23       82.23      176.05     55.00 o 
  -3   6  23      647.46      791.49     96.62 o 
  -2   6  23      714.86      676.14     58.37 o 
  -1   6  23      532.86      614.24     74.58 o 
   0   6  23      899.40      952.40    103.08 o 
   1   6  23      533.22      773.87     89.47 o 
   2   6  23      697.07      667.65     40.49 o 
   3   6  23      653.84      703.77     55.97 o 
   4   6  23       74.60      114.76     47.70 o 
   5   6  23      281.79      243.48     20.93 o 
   6   6  23      586.04      602.55    230.70 o 
   7   6  23      175.04      273.53     79.82 o 
  -6   7  23      252.14      298.04     57.79 o 
  -5   7  23      948.56      826.71     43.43 o 
  -4   7  23      767.97      736.75     31.03 o 
  -3   7  23     1034.56      942.31     15.82 o 
  -2   7  23      507.52      570.37     79.41 o 
  -1   7  23     1231.02     1243.73     52.57 o 
   0   7  23       11.68       85.66     75.64 o 
   1   7  23     1206.02     1508.97    126.16 o 
   2   7  23      473.39      530.52     40.88 o 
   3   7  23     1110.17     1128.97    126.65 o 
   4   7  23      729.84      678.48     19.04 o 
   5   7  23      941.65      921.53     31.46 o 
   6   7  23      258.94      237.52    110.00 o 
  -6   8  23      172.72      182.53     46.42 o 
  -5   8  23       69.68      149.32     82.88 o 
  -4   8  23      451.94      446.85     40.61 o 
  -3   8  23       52.94      133.60     32.71 o 
  -2   8  23      286.45      524.25     44.70 o 
  -1   8  23      838.78      793.32    163.09 o 
   0   8  23      163.13      203.45     84.72 o 
   1   8  23      791.08      744.82     75.33 o 
   2   8  23      283.78      329.74     68.30 o 
   3   8  23       59.43      155.06    107.65 o 
   4   8  23      448.94      502.26    134.29 o 
   5   8  23       73.45      111.94     69.06 o 
   6   8  23      179.68      264.77    106.10 o 
  -5   9  23      565.87      465.09     50.62 o 
  -4   9  23      739.10      935.66    137.13 o 
  -3   9  23       48.25       90.11    139.67 o 
  -2   9  23      682.29      623.13    132.53 o 
  -1   9  23      252.55      217.37     55.97 o 
   0   9  23     2940.00     2854.33     43.32 o 
   1   9  23      248.99      239.05     49.09 o 
   2   9  23      685.25      692.60    141.20 o 
   3   9  23       51.57      100.58     95.43 o 
   4   9  23      742.07      684.13     13.93 o 
   5   9  23      558.97      469.19     47.70 o 
  -4  10  23      218.03      228.76     93.38 o 
  -3  10  23       98.06      286.92     99.78 o 
  -2  10  23      657.13      557.77     27.26 o 
  -1  10  23       89.29      125.57    213.18 o 
   0  10  23      672.24      678.48    110.97 o 
   1  10  23       97.21      201.15     92.38 o 
   2  10  23      655.06      638.84     99.29 o 
   3  10  23      103.39      151.59    104.82 o 
   4  10  23      199.43      304.68    123.63 o 
  -2  11  23      545.64      622.99    122.65 o 
  -1  11  23      375.76      337.78     90.53 o 
   0  11  23      228.06      235.37    109.08 o 
   1  11  23      375.78      331.94    113.56 o 
   2  11  23      527.57      499.26     76.17 o 
   0   0  24     4592.04     4922.72    160.47 o 
   1   0  24        0.21       87.65     75.75 o 
   2   0  24     2501.93     2361.64     57.43 o 
   3   0  24     1731.48     1726.16     56.07 o 
   4   0  24      885.42      827.26     29.88 o 
   5   0  24        1.45       94.01    104.56 o 
   6   0  24     2841.72     2701.35     87.61 o 
   7   0  24        0.07       58.21    105.27 o 
   8   0  24      820.11      694.67    124.79 o 
  -8   1  24      222.81      243.83     55.97 o 
  -7   1  24      211.09      244.50    118.40 o 
  -6   1  24      602.68      572.35     43.83 o 
  -5   1  24       51.51      159.57     61.53 o 
  -4   1  24     2705.93     2474.24    129.68 o 
  -3   1  24     1201.72     1046.10     77.78 o 
  -2   1  24      129.44      247.66    109.88 o 
  -1   1  24      342.19      297.78     17.69 o 
   0   1  24      682.53      697.88     20.11 o 
   1   1  24      334.12      325.47     38.08 o 
   2   1  24      118.67      212.90     86.19 o 
   3   1  24     1212.60      998.26     26.63 o 
   4   1  24     2826.45     2706.83    158.33 o 
   5   1  24       70.44      119.91     16.06 o 
   6   1  24      587.14      627.58    105.07 o 
   7   1  24      196.17      307.53     74.19 o 
   8   1  24      210.39      245.41     32.12 o 
  -8   2  24       15.03       52.57     17.98 o 
  -7   2  24     1370.76     1309.51    110.20 o 
  -6   2  24       17.13       66.98     45.19 o 
  -5   2  24     1457.52     1424.11     49.33 o 
  -4   2  24      976.54      934.19     91.85 o 
  -3   2  24      699.96      739.04     74.46 o 
  -2   2  24     2685.11     2726.86     82.76 o 
  -1   2  24     1930.09     2193.37     85.33 o 
   0   2  24     1292.25     1364.04     18.88 o 
   1   2  24     1920.95     1998.49     54.78 o 
   2   2  24     2667.82     2807.80     46.24 o 
   3   2  24      703.45      928.24    121.09 o 
   4   2  24     1001.08     1053.37     81.77 o 
   5   2  24     1425.22     1766.09    132.39 o 
   6   2  24       19.58       72.65     47.91 o 
   7   2  24     1353.61     1302.19     36.51 o 
   8   2  24       17.00       62.85    133.22 o 
  -8   3  24      615.93      578.71     87.58 o 
  -7   3  24       95.70      169.03     46.22 o 
  -6   3  24      176.59      251.23     20.87 o 
  -5   3  24      777.28      750.24     13.26 o 
  -4   3  24       17.94       59.48    109.95 o 
  -3   3  24      773.13      790.14     35.86 o 
  -2   3  24      158.59      266.99     44.22 o 
  -1   3  24      913.14      970.62     70.46 o 
   0   3  24      778.33      804.45     44.78 o 
   1   3  24      863.03      947.24     66.54 o 
   2   3  24      159.74      288.86     96.02 o 
   3   3  24      733.17      745.72     15.23 o 
   4   3  24       16.44      139.23     83.10 o 
   5   3  24      829.02      808.75     27.96 o 
   6   3  24      168.44      296.35     72.94 o 
   7   3  24       83.54      120.71     45.75 o 
   8   3  24      598.25      664.85    187.87 o 
  -8   4  24        0.63      126.43    115.90 o 
  -7   4  24      111.83      222.64     81.45 o 
  -6   4  24      323.89      348.62    116.01 o 
  -5   4  24     1998.84     1807.64     95.45 o 
  -4   4  24     2227.20     2276.56     59.05 o 
  -3   4  24     1231.23     1250.89     59.76 o 
  -2   4  24      445.95      527.97     92.55 o 
  -1   4  24     2829.79     2714.63     45.09 o 
   0   4  24     2547.36     2365.41     35.57 o 
   1   4  24     2763.83     2686.33     56.77 o 
   2   4  24      451.60      504.72     78.79 o 
   3   4  24     1289.27     1179.89     51.37 o 
   4   4  24     2256.48     2259.63     41.60 o 
   5   4  24     1924.74     1768.72    115.84 o 
   6   4  24      332.75      329.02     26.28 o 
   7   4  24      110.21      162.56     15.57 o 
   8   4  24        0.75       42.83    214.15 o 
  -7   5  24      132.68      152.89     19.72 o 
  -6   5  24      294.56      288.09     47.71 o 
  -5   5  24      288.80      349.30      8.67 o 
  -4   5  24      524.40      517.02    107.17 o 
  -3   5  24      322.96      352.38      9.18 o 
  -2   5  24      152.22      250.91     17.49 o 
  -1   5  24      992.86      922.88     38.10 o 
   0   5  24      326.72      413.34     43.65 o 
   1   5  24     1000.82      943.32    106.73 o 
   2   5  24      177.22      307.93    122.63 o 
   3   5  24      309.42      359.22     20.44 o 
   4   5  24      515.47      536.07     34.93 o 
   5   5  24      279.88      315.39    200.53 o 
   6   5  24      293.72      224.86     29.20 o 
   7   5  24      145.04      227.78    239.46 o 
  -7   6  24      215.19      243.09     49.70 o 
  -6   6  24      748.32      770.00     46.12 o 
  -5   6  24       82.10      104.16     14.48 o 
  -4   6  24     1690.44     1637.43     82.16 o 
  -3   6  24      260.58      315.67     34.33 o 
  -2   6  24     1590.99     1498.47     46.38 o 
  -1   6  24      255.74      461.31    109.88 o 
   0   6  24     1794.88     1823.89     79.28 o 
   1   6  24      250.60      333.76     63.27 o 
   2   6  24     1595.51     1550.20    137.25 o 
   3   6  24      270.49      374.29     78.12 o 
   4   6  24     1736.53     1718.04    117.48 o 
   5   6  24       87.46      166.84     91.54 o 
   6   6  24      744.51      732.02    136.28 o 
   7   6  24      218.74      256.01    117.78 o 
  -6   7  24       93.29      126.29     75.21 o 
  -5   7  24      561.06      648.34     86.45 o 
  -4   7  24      378.04      455.65     69.08 o 
  -3   7  24      408.31      396.33     55.56 o 
  -2   7  24      509.81      443.20    128.83 o 
  -1   7  24       65.92       67.17     96.13 o 
   0   7  24      187.15      212.21     79.27 o 
   1   7  24       66.61       86.79     33.60 o 
   2   7  24      540.65      443.47     44.68 o 
   3   7  24      390.71      421.51     47.30 o 
   4   7  24      397.33      430.27     54.24 o 
   5   7  24      577.38      550.83     36.02 o 
  -6   8  24      334.44      408.30     86.76 o 
  -5   8  24      438.50      407.48     26.72 o 
  -4   8  24      179.64      227.48     46.23 o 
  -3   8  24      850.45      875.44     37.73 o 
  -2   8  24      506.03      623.39     97.94 o 
  -1   8  24      419.70      447.23     54.93 o 
   0   8  24     1347.72     1441.64     56.48 o 
   1   8  24      447.90      418.77     14.60 o 
   2   8  24      518.49      574.56     60.28 o 
   3   8  24      806.54      920.86    221.94 o 
   4   8  24      195.16      256.01     76.90 o 
   5   8  24      430.69      384.50     16.55 o 
  -5   9  24      127.42      149.50     54.58 o 
  -4   9  24       94.56      107.69     35.53 o 
  -3   9  24      304.40      343.55     40.75 o 
  -2   9  24       36.82       93.30     69.49 o 
  -1   9  24      120.55      196.43     45.63 o 
   0   9  24      297.73      319.79    151.27 o 
   1   9  24      105.94      138.23      3.89 o 
   2   9  24       39.04      132.39    187.87 o 
   3   9  24      306.64      370.88     67.17 o 
   4   9  24       88.06       97.34    170.35 o 
  -3  10  24      539.47      511.72     28.29 o 
  -2  10  24      106.44      209.29     59.38 o 
  -1  10  24     1104.02      988.03    185.92 o 
   0  10  24      169.06      223.89    212.21 o 
   1  10  24     1111.92      977.32    164.51 o 
   2  10  24      111.58      183.00     41.86 o 
   3  10  24      516.97      549.01     68.14 o 
  -1  11  24       21.60       52.57    149.91 o 
   0  11  24      155.03      201.50     79.82 o 
   1  11  24       21.97      159.64    138.23 o 
   1   0  25     2772.04     2686.14     81.36 o 
   2   0  25      259.85      281.91     66.69 o 
   3   0  25     3246.83     2996.32     58.86 o 
   4   0  25        3.12       39.91     21.06 o 
   5   0  25     2837.34     2760.98     45.74 o 
   6   0  25     1273.41     1011.00     65.71 o 
   7   0  25     1901.25     1517.16     24.34 o 
   8   0  25        1.10       42.83     21.26 o 
  -8   1  25      246.77      285.90    107.27 o 
  -7   1  25        1.22       91.65    119.92 o 
  -6   1  25      724.78      781.29    150.39 o 
  -5   1  25      442.26      518.12     47.93 o 
  -4   1  25       57.15      101.72     27.97 o 
  -3   1  25      681.29      824.09     75.77 o 
  -2   1  25      221.56      365.48     56.28 o 
  -1   1  25     1243.92     1353.79     74.22 o 
   0   1  25      102.30      179.34     13.72 o 
   1   1  25     1234.65     1255.33     92.45 o 
   2   1  25      226.31      373.55     35.64 o 
   3   1  25      674.96      783.76     35.22 o 
   4   1  25       64.88      134.90     85.29 o 
   5   1  25      416.90      428.14    107.33 o 
   6   1  25      710.75      672.06     97.20 o 
   7   1  25        1.61       55.29      8.27 o 
   8   1  25      250.58      201.94     18.01 o 
  -8   2  25      474.55      461.35     62.67 o 
  -7   2  25      326.76      358.04     94.18 o 
  -6   2  25      913.82      868.81    118.29 o 
  -5   2  25      141.13      243.73     68.90 o 
  -4   2  25     2591.68     2590.57     68.85 o 
  -3   2  25     2332.88     2235.78     95.26 o 
  -2   2  25     1781.27     1987.17     94.63 o 
  -1   2  25      806.17      787.59     54.39 o 
   0   2  25     3209.07     2929.74     20.72 o 
   1   2  25      786.47      857.21     71.25 o 
   2   2  25     1667.41     1719.94     43.60 o 
   3   2  25     2267.10     2135.78    188.12 o 
   4   2  25     2630.56     2404.81     37.75 o 
   5   2  25      145.80      190.79      2.92 o 
   6   2  25      951.96      963.04     89.07 o 
   7   2  25      330.71      353.16     31.60 o 
   8   2  25      473.14      460.90     37.15 o 
  -8   3  25       61.55       90.53     38.48 o 
  -7   3  25      272.24      350.17    143.93 o 
  -6   3  25      136.27      224.19     52.85 o 
  -5   3  25      101.83      193.54     83.69 o 
  -4   3  25      116.55      137.84     40.24 o 
  -3   3  25      331.48      330.97     53.70 o 
  -2   3  25       72.45      244.25     98.37 o 
  -1   3  25      325.10      391.57    108.83 o 
   0   3  25       18.72       89.54     93.89 o 
   1   3  25      318.42      393.01     63.27 o 
   2   3  25       65.91      168.68     28.97 o 
   3   3  25      347.15      383.68     59.56 o 
   4   3  25      112.71      146.00     60.72 o 
   5   3  25      112.20      145.70     28.72 o 
   6   3  25      134.10      246.06     43.24 o 
   7   3  25      256.63      217.07    110.97 o 
   8   3  25       63.49       91.50    202.47 o 
  -7   4  25       32.18       88.51     69.22 o 
  -6   4  25      453.69      351.22     76.91 o 
  -5   4  25      114.29      158.89     15.55 o 
  -4   4  25      384.42      430.86     25.44 o 
  -3   4  25      588.02      640.06     80.21 o 
  -2   4  25     2791.18     2698.21     61.98 o 
  -1   4  25      793.67      830.20     52.98 o 
   0   4  25     4803.72     4505.21     88.06 o 
   1   4  25      756.94      736.89      4.86 o 
   2   4  25     2719.15     2570.42     47.14 o 
   3   4  25      612.06      592.42     19.98 o 
   4   4  25      448.49      447.58     55.00 o 
   5   4  25      124.41      151.85     20.44 o 
   6   4  25      429.51      370.88    219.02 o 
   7   4  25       23.56      129.47    156.72 o 
  -7   5  25       81.92      162.55     91.81 o 
  -6   5  25      214.93      306.28    101.66 o 
  -5   5  25      163.28      175.22      0.97 o 
  -4   5  25      120.03      142.08     13.49 o 
  -3   5  25     1209.14     1357.87     39.22 o 
  -2   5  25      362.85      359.80     37.65 o 
  -1   5  25      128.09      177.00     10.21 o 
   0   5  25       27.17      106.86     29.84 o 
   1   5  25      123.04      144.30     24.50 o 
   2   5  25      367.99      329.99     19.39 o 
   3   5  25     1210.54     1558.03    120.19 o 
   4   5  25      110.67      133.92     17.52 o 
   5   5  25      171.42      223.89     25.31 o 
   6   5  25      223.21      241.41    154.78 o 
   7   5  25       85.90      104.16    121.68 o 
  -7   6  25      718.55      696.46     69.63 o 
  -6   6  25       24.13      109.89     40.15 o 
  -5   6  25     1506.22     1480.57     43.46 o 
  -4   6  25       85.25      130.99     51.35 o 
  -3   6  25     1961.42     1975.34     27.91 o 
  -2   6  25      465.03      418.23     24.07 o 
  -1   6  25     1793.42     1832.14     68.83 o 
   0   6  25       33.46       77.84    131.17 o 
   1   6  25     1786.55     1771.79     83.33 o 
   2   6  25      466.11      427.18    109.08 o 
   3   6  25     1977.35     1993.27     30.66 o 
   4   6  25       91.14      208.46     70.63 o 
   5   6  25     1489.27     1268.59    148.93 o 
   6   6  25       21.32       53.54     38.94 o 
   7   6  25      717.74      663.88     76.90 o 
  -6   7  25      242.21      244.31     58.82 o 
  -5   7  25       82.00      101.70     12.61 o 
  -4   7  25      186.11      199.87     25.96 o 
  -3   7  25       23.15       72.12      4.87 o 
  -2   7  25      275.95      202.79     51.59 o 
  -1   7  25      141.87      199.23     41.78 o 
   0   7  25      228.15      232.95     17.81 o 
   1   7  25      136.79      139.75     75.73 o 
   2   7  25      266.84      225.52     53.05 o 
   3   7  25       25.55       91.74    103.14 o 
   4   7  25      185.16      194.15     68.46 o 
   5   7  25       80.88      154.67    106.55 o 
  -5   8  25      585.04      554.13     94.28 o 
  -4   8  25     1037.89     1118.67     71.77 o 
  -3   8  25      639.63      646.83     50.89 o 
  -2   8  25      532.39      496.61    122.27 o 
  -1   8  25      104.11      151.71    100.76 o 
   0   8  25      573.47      580.39     27.74 o 
   1   8  25      126.70      154.00     58.94 o 
   2   8  25      533.19      636.21     45.18 o 
   3   8  25      638.92      700.76    106.90 o 
   4   8  25     1021.26      941.31     85.66 o 
   5   8  25      602.05      493.53     50.62 o 
  -4   9  25      183.91      236.78    112.78 o 
  -3   9  25       33.95       87.99     43.89 o 
  -2   9  25       67.15      104.16     15.52 o 
  -1   9  25      175.97      163.38     64.00 o 
   0   9  25      626.11      508.15     20.44 o 
   1   9  25      177.75      199.55    118.76 o 
   2   9  25       61.35      101.24    174.24 o 
   3   9  25       37.10       71.06     14.60 o 
   4   9  25      177.65      171.32     16.55 o 
  -3  10  25       43.73       74.74     43.69 o 
  -2  10  25     1229.41     1013.34     15.57 o 
  -1  10  25      268.90      345.57    103.18 o 
   0  10  25     1008.58      938.39    212.21 o 
   1  10  25      294.82      371.85    205.39 o 
   2  10  25     1190.26      981.22    124.60 o 
   3  10  25       36.86      171.32    168.40 o 
   0   0  26       70.37      152.45     70.92 o 
   1   0  26        0.03       68.67     55.66 o 
   2   0  26     1304.51     1539.32    101.79 o 
   3   0  26      137.50      217.73     28.65 o 
   4   0  26     1387.26     1267.96     59.45 o 
   5   0  26      276.86      360.91    145.76 o 
   6   0  26     1306.22     1452.07     74.47 o 
   7   0  26      125.78      231.38    143.54 o 
   8   0  26      636.37      605.49     74.38 o 
  -8   1  26      337.97      390.69     57.85 o 
  -7   1  26      644.65      663.36     18.79 o 
  -6   1  26      414.47      433.77     81.47 o 
  -5   1  26      817.41      866.40     64.00 o 
  -4   1  26     2360.78     2346.48     44.92 o 
  -3   1  26      129.00      228.45     18.42 o 
  -2   1  26     1039.26      941.03     90.92 o 
  -1   1  26       50.61      168.14     35.25 o 
   0   1  26     1048.49     1101.22     25.23 o 
   1   1  26       50.02      155.19     40.68 o 
   2   1  26     1060.00     1004.74     51.38 o 
   3   1  26      134.59      197.63      5.83 o 
   4   1  26     2368.91     2297.00     46.24 o 
   5   1  26      786.56      812.25     51.22 o 
   6   1  26      386.44      375.67     17.35 o 
   7   1  26      630.66      674.81     98.81 o 
   8   1  26      344.76      349.64     99.86 o 
  -8   2  26      190.65      214.09     91.08 o 
  -7   2  26      243.83      244.12    106.15 o 
  -6   2  26      417.37      376.68      7.77 o 
  -5   2  26      282.90      294.00     63.56 o 
  -4   2  26     1768.31     1652.36     33.75 o 
  -3   2  26      999.07     1037.53     95.25 o 
  -2   2  26     1033.28      924.49     68.17 o 
  -1   2  26      671.13      643.10     74.17 o 
   0   2  26      285.53      458.64     96.44 o 
   1   2  26      636.55      607.70     41.09 o 
   2   2  26     1011.20      898.59     25.41 o 
   3   2  26     1041.73      902.21    127.83 o 
   4   2  26     1830.88     1604.23     46.24 o 
   5   2  26      291.30      301.23     47.32 o 
   6   2  26      413.98      395.55     44.07 o 
   7   2  26      241.07      252.45     97.79 o 
   8   2  26      176.77      173.27      1.95 o 
  -7   3  26      136.44      138.23      2.92 o 
  -6   3  26      121.00      184.40     46.29 o 
  -5   3  26      644.01      626.26     40.67 o 
  -4   3  26      245.64      340.64     77.61 o 
  -3   3  26     1708.07     1605.10     84.91 o 
  -2   3  26      798.41      916.76     91.15 o 
  -1   3  26     4738.88     4337.50     39.72 o 
   0   3  26      382.70      439.61     29.23 o 
   1   3  26     4491.06     4135.13     58.74 o 
   2   3  26      803.71     1013.56     80.62 o 
   3   3  26     1711.02     1698.69     69.51 o 
   4   3  26      240.28      287.16     72.03 o 
   5   3  26      606.65      554.35     70.95 o 
   6   3  26      115.07      363.09    126.55 o 
   7   3  26      121.68      179.11     37.96 o 
  -7   4  26       69.69      217.40    134.66 o 
  -6   4  26       25.37       55.26     54.97 o 
  -5   4  26      162.54      214.16     40.15 o 
  -4   4  26      708.09      712.72     28.46 o 
  -3   4  26     1141.20     1076.56     52.92 o 
  -2   4  26      607.46      588.92     25.48 o 
  -1   4  26     2443.11     2449.64     72.46 o 
   0   4  26     2878.66     2733.99     67.87 o 
   1   4  26     2506.90     2229.28    117.21 o 
   2   4  26      649.41      626.91     31.20 o 
   3   4  26     1112.12     1082.65     12.81 o 
   4   4  26      715.48      714.97     32.00 o 
   5   4  26      133.23      222.92    175.22 o 
   6   4  26       19.60       59.38    154.78 o 
   7   4  26       65.42      433.18    160.62 o 
  -7   5  26       88.93      176.39     91.25 o 
  -6   5  26      164.61      186.48     21.29 o 
  -5   5  26      411.04      416.49     44.48 o 
  -4   5  26      973.16     1018.01     96.59 o 
  -3   5  26      263.77      275.91      7.22 o 
  -2   5  26     1843.93     1726.89     66.53 o 
  -1   5  26      270.97      300.49     33.32 o 
   0   5  26     1611.27     1469.46     39.56 o 
   1   5  26      298.86      323.82     26.88 o 
   2   5  26     1910.36     1825.68    129.47 o 
   3   5  26      280.12      348.82     84.86 o 
   4   5  26     1025.21      900.63     43.80 o 
   5   5  26      406.72      371.85     90.53 o 
   6   5  26      173.88      177.16    203.45 o 
   7   5  26       86.26      130.44     51.59 o 
  -6   6  26      785.39      780.21     78.36 o 
  -5   6  26       26.76       87.28    122.85 o 
  -4   6  26      706.14      634.71     10.68 o 
  -3   6  26      188.07      221.83      7.76 o 
  -2   6  26      832.19      824.18     33.49 o 
  -1   6  26      127.37      150.93     30.76 o 
   0   6  26      387.89      374.28     26.02 o 
   1   6  26      122.78      268.07    135.86 o 
   2   6  26      890.18     1150.65    116.84 o 
   3   6  26      180.78      243.83     32.65 o 
   4   6  26      662.50      690.75     19.47 o 
   5   6  26       27.14       64.60    117.00 o 
   6   6  26      789.88      860.51    128.49 o 
  -6   7  26      812.90      743.64     56.85 o 
  -5   7  26      276.99      270.72     19.94 o 
  -4   7  26      300.43      315.52     57.34 o 
  -3   7  26      313.94      391.68     21.90 o 
  -2   7  26      514.07      634.16     74.25 o 
  -1   7  26       49.56      148.64     97.20 o 
   0   7  26      767.80     1060.32    130.04 o 
   1   7  26       50.62      103.24     29.20 o 
   2   7  26      524.43      664.46     77.38 o 
   3   7  26      305.61      378.60     17.20 o 
   4   7  26      342.48      386.23     90.02 o 
   5   7  26      278.91      344.45     72.94 o 
  -5   8  26      516.66      471.25     61.81 o 
  -4   8  26      645.82      608.40     22.88 o 
  -3   8  26      342.21      349.62     13.22 o 
  -2   8  26      146.32      147.49     43.83 o 
  -1   8  26       45.37       66.19     55.38 o 
   0   8  26        7.52       82.75     38.45 o 
   1   8  26       42.83       69.09     65.04 o 
   2   8  26      157.35      153.58     21.90 o 
   3   8  26      323.81      385.25     83.64 o 
   4   8  26      635.74      663.88    228.76 o 
   5   8  26      518.09      485.74     86.64 o 
  -4   9  26       44.18      104.52     96.26 o 
  -3   9  26      265.70      281.37     62.47 o 
  -2   9  26       60.53       70.17     55.97 o 
  -1   9  26      957.95      936.14     24.88 o 
   0   9  26       52.33       83.71    129.64 o 
   1   9  26      910.04      762.19    148.93 o 
   2   9  26       56.46       83.71     32.12 o 
   3   9  26      244.72      217.07      0.97 o 
   4   9  26       45.19       87.61     49.64 o 
  -2  10  26      164.38      176.19      0.97 o 
  -1  10  26      269.55      343.62     95.40 o 
   0  10  26       38.65       75.93    112.92 o 
   1  10  26      269.90      255.04    235.57 o 
   2  10  26      166.17      284.24    216.10 o 
   1   0  27      243.70      333.38     48.54 o 
   2   0  27       59.77      116.08    112.39 o 
   3   0  27        7.62       40.88     65.75 o 
   4   0  27       18.11       43.80     83.89 o 
   5   0  27      572.28      701.29     69.20 o 
   6   0  27      148.11      123.86     31.64 o 
   7   0  27      118.53      185.49     59.02 o 
  -7   1  27      792.99      698.69      9.53 o 
  -6   1  27      337.51      346.15    119.52 o 
  -5   1  27     2368.41     2486.07     97.84 o 
  -4   1  27      408.97      358.71     17.38 o 
  -3   1  27     3768.05     3493.75     68.81 o 
  -2   1  27      395.38      376.11     14.37 o 
  -1   1  27      459.33      442.16     86.45 o 
   0   1  27      125.42      147.31     23.11 o 
   1   1  27      411.11      496.26     60.53 o 
   2   1  27      419.48      392.57     28.80 o 
   3   1  27     3692.03     3526.77     60.79 o 
   4   1  27      408.30      381.90     28.46 o 
   5   1  27     2417.04     2475.26     74.91 o 
   6   1  27      317.74      314.42     24.87 o 
   7   1  27      792.02      830.31     80.31 o 
  -7   2  27      148.43      172.66     91.37 o 
  -6   2  27      125.75      188.61     29.20 o 
  -5   2  27      363.72      376.17     49.62 o 
  -4   2  27      747.75      716.43     29.62 o 
  -3   2  27      692.79      640.95    115.56 o 
  -2   2  27      802.86      877.35     76.79 o 
  -1   2  27      450.00      425.52     24.12 o 
   0   2  27       18.66       53.64     34.44 o 
   1   2  27      435.91      452.46     24.65 o 
   2   2  27      810.22      815.83     39.76 o 
   3   2  27      717.70      612.73     59.97 o 
   4   2  27      750.32      694.56     46.60 o 
   5   2  27      363.01      349.48     40.88 o 
   6   2  27      119.32      178.43     65.72 o 
   7   2  27      136.85      191.27     24.13 o 
  -7   3  27       39.42      138.44     52.56 o 
  -6   3  27      540.46      509.36     68.06 o 
  -5   3  27       61.67       98.85     85.85 o 
  -4   3  27      777.53      720.86     38.88 o 
  -3   3  27      120.15      164.45     33.05 o 
  -2   3  27     4435.84     4161.06     70.04 o 
  -1   3  27       29.65       60.35     39.39 o 
   0   3  27     7667.96     7032.32     57.53 o 
   1   3  27       33.42       89.15     71.19 o 
   2   3  27     4436.88     3975.79     85.74 o 
   3   3  27      114.66      183.50     73.94 o 
   4   3  27      795.75      903.27     83.71 o 
   5   3  27       60.96       82.74     37.59 o 
   6   3  27      544.45      806.00    157.70 o 
   7   3  27       37.22      198.58    192.74 o 
  -7   4  27      143.52      179.44     49.97 o 
  -6   4  27       32.24      197.25     88.25 o 
  -5   4  27       41.93      107.00     57.91 o 
  -4   4  27      469.61      418.28     50.83 o 
  -3   4  27      188.25      257.28     88.85 o 
  -2   4  27      157.99      172.29     48.74 o 
  -1   4  27      198.89      211.17     46.52 o 
   0   4  27       62.71      121.00     19.57 o 
   1   4  27      206.77      253.24     22.85 o 
   2   4  27      155.25      157.88     13.48 o 
   3   4  27      182.16      265.83     68.65 o 
   4   4  27      467.43      430.08     74.19 o 
   5   4  27       41.68      129.47     32.12 o 
   6   4  27       29.46       52.57     27.26 o 
   7   4  27      143.75      152.83    215.13 o 
  -6   5  27      163.39      209.47     52.51 o 
  -5   5  27      240.14      267.20     82.91 o 
  -4   5  27      215.32      253.68     52.50 o 
  -3   5  27     1939.48     1839.09    113.05 o 
  -2   5  27     1078.77     1155.94     53.58 o 
  -1   5  27     2761.98     2574.57     49.14 o 
   0   5  27      102.16      160.46     42.99 o 
   1   5  27     2740.09     2560.41     50.27 o 
   2   5  27     1103.01     1129.69    207.83 o 
   3   5  27     1909.35     1929.82     36.49 o 
   4   5  27      192.25      212.59     55.59 o 
   5   5  27      264.20      359.20    235.57 o 
   6   5  27      153.49      187.87    130.44 o 
  -6   6  27      164.83      201.14    107.80 o 
  -5   6  27      153.12      271.81     94.56 o 
  -4   6  27      265.07      286.85     51.19 o 
  -3   6  27      599.99      610.07     44.51 o 
  -2   6  27       33.08       79.61      9.67 o 
  -1   6  27        1.71       45.89     17.40 o 
   0   6  27      517.55      454.30    101.13 o 
   1   6  27        1.83       60.63     25.31 o 
   2   6  27       36.06       79.27     28.74 o 
   3   6  27      601.78      641.38     80.91 o 
   4   6  27      269.72      242.45      5.35 o 
   5   6  27      150.65      165.48    101.81 o 
   6   6  27      179.53      208.31     39.91 o 
  -5   7  27     1126.97     1034.59     55.99 o 
  -4   7  27      287.82      301.32     65.89 o 
  -3   7  27      917.85      836.73     58.46 o 
  -2   7  27       22.71       52.90     41.86 o 
  -1   7  27      647.56      628.91     55.44 o 
   0   7  27      453.28      384.01    120.44 o 
   1   7  27      662.58      683.42     52.57 o 
   2   7  27       29.77       54.51     74.84 o 
   3   7  27      970.08      902.54     88.13 o 
   4   7  27      285.67      286.15     95.43 o 
   5   7  27     1112.57     1081.44    171.81 o 
  -4   8  27       51.61      108.68     57.92 o 
  -3   8  27      135.97      177.16      2.92 o 
  -2   8  27       49.05       80.79    146.57 o 
  -1   8  27       13.43      166.29    136.35 o 
   0   8  27       54.22       89.60     24.82 o 
   1   8  27       15.51       70.38     84.87 o 
   2   8  27       51.21       82.67     59.38 o 
   3   8  27      128.33      186.98     22.36 o 
   4   8  27       49.56       82.74    218.05 o 
  -3   9  27       70.61      169.85    117.04 o 
  -2   9  27      575.18      505.38     52.63 o 
  -1   9  27      172.78      211.11     18.22 o 
   0   9  27      789.72      820.48    129.62 o 
   1   9  27      170.64      204.42     38.94 o 
   2   9  27      538.65      579.19    219.02 o 
   3   9  27       71.47      109.02    118.76 o 
  -1  10  27       14.55       47.70     53.54 o 
   0  10  27       43.48      106.10     52.57 o 
   1  10  27       14.34      228.76    186.90 o 
   0   0  28      208.41      268.71     11.19 o 
   1   0  28      150.67      180.27     71.13 o 
   2   0  28      732.59      522.30    145.57 o 
   3   0  28      360.15      486.04     74.08 o 
   4   0  28      407.16      402.35     39.91 o 
   5   0  28       35.31      140.52     41.37 o 
   6   0  28      571.89      471.25     54.03 o 
   7   0  28      218.31      354.92     96.32 o 
  -7   1  28      250.07      202.26    112.69 o 
  -6   1  28      923.19      864.13    118.27 o 
  -5   1  28      384.05      428.05     27.26 o 
  -4   1  28     2288.81     2186.67     46.04 o 
  -3   1  28     1237.90     1341.05     94.31 o 
  -2   1  28     1125.93     1060.51     67.81 o 
  -1   1  28       14.55      118.76     95.00 o 
   0   1  28      383.02      350.74     11.89 o 
   1   1  28        9.68       67.75     24.45 o 
   2   1  28     1109.52     1020.59     48.77 o 
   3   1  28     1254.76     1149.35     20.71 o 
   4   1  28     2323.80     2318.76    135.18 o 
   5   1  28      392.13      408.42     43.32 o 
   6   1  28      923.51     1110.85    109.26 o 
   7   1  28      240.73      202.71     90.55 o 
  -7   2  28      243.35      238.29     37.80 o 
  -6   2  28      121.94      193.33     49.84 o 
  -5   2  28      209.33      215.49     22.40 o 
  -4   2  28      587.12      612.11     52.69 o 
  -3   2  28     1600.97     1683.80     28.96 o 
  -2   2  28      315.53      396.30     32.09 o 
  -1   2  28     1117.03     1029.22    125.43 o 
   0   2  28        2.47       43.73     20.89 o 
   1   2  28     1055.98      955.25     82.24 o 
   2   2  28      293.99      358.50     26.62 o 
   3   2  28     1582.61     1731.88     96.56 o 
   4   2  28      601.08      631.48     81.14 o 
   5   2  28      208.14      234.88     31.64 o 
   6   2  28      124.77      166.46     64.11 o 
   7   2  28      235.65      252.26     19.18 o 
  -7   3  28      307.29      460.27    120.22 o 
  -6   3  28       27.94      120.55    132.91 o 
  -5   3  28      153.13      177.10     58.96 o 
  -4   3  28       79.58      139.40     69.64 o 
  -3   3  28      885.50      926.08     62.29 o 
  -2   3  28      143.50      270.51     20.59 o 
  -1   3  28     3404.65     3236.00     81.83 o 
   0   3  28      193.61      181.72     29.17 o 
   1   3  28     3471.80     3232.12     19.88 o 
   2   3  28      132.49      202.59     93.56 o 
   3   3  28      908.98      852.19     24.91 o 
   4   3  28       73.79      115.53     33.10 o 
   5   3  28      141.22      189.39     93.40 o 
   6   3  28       27.87      153.80    146.99 o 
   7   3  28      281.50      321.23     47.70 o 
  -6   4  28       98.08      128.13     19.19 o 
  -5   4  28      336.72      293.20     43.11 o 
  -4   4  28      203.94      198.47     17.64 o 
  -3   4  28      283.31      340.01     23.70 o 
  -2   4  28      207.81      267.14     60.88 o 
  -1   4  28      665.22      692.42     62.10 o 
   0   4  28       99.79      172.39     29.65 o 
   1   4  28      652.24      633.17     47.62 o 
   2   4  28      191.51      219.17     15.11 o 
   3   4  28      293.89      330.14     43.56 o 
   4   4  28      219.47      226.84     15.52 o 
   5   4  28      336.88      334.86     45.75 o 
   6   4  28      105.58      497.42    222.92 o 
  -6   5  28      544.96      539.70     41.41 o 
  -5   5  28      198.92      245.40    107.95 o 
  -4   5  28      296.84      339.65     60.39 o 
  -3   5  28      266.65      360.56    109.85 o 
  -2   5  28     1344.57     1242.66     60.45 o 
  -1   5  28      998.48      926.88     55.25 o 
   0   5  28     2622.22     2370.58     95.84 o 
   1   5  28     1000.38     1139.77     71.11 o 
   2   5  28     1367.45     1413.65    155.75 o 
   3   5  28      291.72      350.17     52.67 o 
   4   5  28      285.09      307.84     89.79 o 
   5   5  28      205.80      289.11    143.09 o 
   6   5  28      549.62      488.66     26.28 o 
  -6   6  28       97.18      127.13     26.01 o 
  -5   6  28      127.59      220.49     36.68 o 
  -4   6  28      387.05      332.68     37.83 o 
  -3   6  28      162.16      211.51     18.25 o 
  -2   6  28     1160.42     1090.03     46.40 o 
  -1   6  28      141.40      207.78     77.89 o 
   0   6  28      528.54      451.44     44.78 o 
   1   6  28      139.04      192.55     71.94 o 
   2   6  28     1182.02     1106.89     17.43 o 
   3   6  28      161.65      214.14    130.24 o 
   4   6  28      424.24      406.26    164.77 o 
   5   6  28      116.74      126.55     87.38 o 
   6   6  28      103.44      184.95    204.42 o 
  -5   7  28      204.36      271.40     18.69 o 
  -4   7  28      878.72      968.78     53.97 o 
  -3   7  28       65.97       94.42     10.19 o 
  -2   7  28      184.34      184.95      9.38 o 
  -1   7  28      291.97      350.58     82.89 o 
   0   7  28      149.79      183.98    118.68 o 
   1   7  28      295.61      392.97    115.94 o 
   2   7  28      181.43      182.03    110.51 o 
   3   7  28       65.56      126.42     78.56 o 
   4   7  28      854.76      828.58     90.04 o 
   5   7  28      201.37      276.65     41.03 o 
  -4   8  28       71.32      128.80     44.78 o 
  -3   8  28      158.61      240.15    102.41 o 
  -2   8  28       68.18      102.21     47.25 o 
  -1   8  28      193.04      202.47     66.75 o 
   0   8  28       66.46       88.51     53.00 o 
   1   8  28      185.15      213.45    134.72 o 
   2   8  28       63.78      167.97     83.21 o 
   3   8  28      146.42      191.04     35.04 o 
   4   8  28       74.64      213.18    174.24 o 
  -3   9  28      492.87      694.47     77.40 o 
  -2   9  28       48.88       89.86     43.53 o 
  -1   9  28      215.14      288.26     83.71 o 
   0   9  28      232.35      283.50     28.50 o 
   1   9  28      217.80      211.23      2.92 o 
   2   9  28       46.20       73.01    149.91 o 
   3   9  28      487.45      498.40    211.23 o 
   1   0  29      552.10      621.12     29.34 o 
   2   0  29     2416.23     2354.16     93.29 o 
   3   0  29     1375.00     1545.72     49.50 o 
   4   0  29        1.78       81.21    135.59 o 
   5   0  29     2241.49     2203.63     66.68 o 
   6   0  29       43.94       63.27     17.45 o 
   7   0  29      893.06      920.36     51.11 o 
  -7   1  29      231.91      356.73    162.56 o 
  -6   1  29      140.15      161.05     10.85 o 
  -5   1  29      352.72      371.06     13.60 o 
  -4   1  29      297.77      301.99     25.58 o 
  -3   1  29      231.18      248.46     35.05 o 
  -2   1  29       53.53      182.74     77.49 o 
  -1   1  29       49.83       97.29     25.92 o 
   0   1  29      677.27      745.51      9.89 o 
   1   1  29       54.05      101.69     11.31 o 
   2   1  29       59.48      151.30     33.44 o 
   3   1  29      235.66      284.43     26.60 o 
   4   1  29      328.41      299.19    136.77 o 
   5   1  29      358.58      413.16    119.05 o 
   6   1  29      142.31      173.56     15.57 o 
   7   1  29      217.64      205.39     55.74 o 
  -7   2  29      373.06      330.97      0.97 o 
  -6   2  29      262.79      270.02     30.66 o 
  -5   2  29      247.73      234.51     39.06 o 
  -4   2  29     1138.04     1020.01    109.11 o 
  -3   2  29      713.57      707.11     49.42 o 
  -2   2  29     2428.74     2216.68     82.33 o 
  -1   2  29      250.79      262.16     14.31 o 
   0   2  29     2168.05     2095.05     69.69 o 
   1   2  29      204.76      307.54     75.58 o 
   2   2  29     2418.55     2070.39     72.95 o 
   3   2  29      741.71      695.47     86.92 o 
   4   2  29     1048.00      859.90     55.49 o 
   5   2  29      230.00      254.35     57.42 o 
   6   2  29      268.11      354.90     71.06 o 
   7   2  29      372.06      402.03     49.21 o 
  -6   3  29      206.57      243.94     77.74 o 
  -5   3  29      148.33      181.98     14.93 o 
  -4   3  29       66.45      163.35     75.44 o 
  -3   3  29      366.44      434.80     30.44 o 
  -2   3  29      629.05      674.27     60.04 o 
  -1   3  29      664.23      637.42     65.51 o 
   0   3  29     2336.59     2272.94     64.76 o 
   1   3  29      665.86      644.95     31.50 o 
   2   3  29      640.65      682.75     30.52 o 
   3   3  29      378.60      359.99     42.67 o 
   4   3  29       75.06      166.99    121.91 o 
   5   3  29      142.26      209.19     51.15 o 
   6   3  29      219.84      239.46     12.65 o 
  -6   4  29      177.30      220.92     30.71 o 
  -5   4  29       92.93      148.45     74.53 o 
  -4   4  29      480.45      478.43     73.59 o 
  -3   4  29      472.96      459.36     23.89 o 
  -2   4  29     1789.03     1895.89     48.64 o 
  -1   4  29     1416.58     1338.54     57.80 o 
   0   4  29     4402.35     4142.40     97.55 o 
   1   4  29     1384.71     1280.06     21.57 o 
   2   4  29     1783.89     1819.32     40.80 o 
   3   4  29      469.00      461.26     36.66 o 
   4   4  29      467.18      491.05     27.74 o 
   5   4  29       85.96      105.13     64.25 o 
   6   4  29      172.76      158.67    129.47 o 
  -6   5  29       48.98       94.03     27.54 o 
  -5   5  29      267.70      331.40     83.78 o 
  -4   5  29      269.27      344.68     89.10 o 
  -3   5  29      291.73      364.68     42.86 o 
  -2   5  29        5.79       79.21     61.94 o 
  -1   5  29      985.70      965.96     72.89 o 
   0   5  29       14.03       42.83     29.20 o 
   1   5  29      981.85      932.22    151.85 o 
   2   5  29        4.83       47.80      8.75 o 
   3   5  29      281.07      398.02     81.75 o 
   4   5  29      287.98      277.33     25.31 o 
   5   5  29      249.95      207.34    130.44 o 
   6   5  29       40.00       66.19     73.01 o 
  -5   6  29     1048.72      941.92     21.19 o 
  -4   6  29      134.48      179.51     47.87 o 
  -3   6  29     1046.04     1149.79     77.59 o 
  -2   6  29       32.61      141.51     35.78 o 
  -1   6  29     1500.34     1396.85    119.74 o 
   0   6  29      161.07      196.88     63.71 o 
   1   6  29     1510.58     1563.58    133.54 o 
   2   6  29       33.11       99.86     48.54 o 
   3   6  29     1130.49     1246.13     68.14 o 
   4   6  29      135.91      162.52    127.13 o 
   5   6  29     1056.48     1184.38    156.03 o 
  -4   7  29       30.09       69.43     39.91 o 
  -3   7  29      331.29      377.17    135.77 o 
  -2   7  29       84.62      151.39     46.96 o 
  -1   7  29      457.77      475.03    106.08 o 
   0   7  29       92.25       74.88     29.58 o 
   1   7  29      447.58      498.55     74.57 o 
   2   7  29       79.47      146.88     59.38 o 
   3   7  29      327.75      355.18     70.57 o 
   4   7  29       29.64       72.24     75.39 o 
  -3   8  29      392.07      405.54    105.62 o 
  -2   8  29      216.30      233.77     37.19 o 
  -1   8  29      169.09      150.88     41.21 o 
   0   8  29      268.11      317.78    118.27 o 
   1   8  29      167.56      208.42     73.54 o 
   2   8  29      231.09      245.86     33.16 o 
   3   8  29      371.49      268.67     80.91 o 
  -2   9  29      140.21      169.04    103.72 o 
  -1   9  29      243.31      227.94     62.00 o 
   0   9  29       26.64       47.84      6.81 o 
   1   9  29      240.16      229.73     23.36 o 
   2   9  29      141.13      113.89    184.95 o 
   0   0  30       63.81       64.10     56.98 o 
   1   0  30      308.05      299.90     52.24 o 
   2   0  30      236.21      254.04     40.82 o 
   3   0  30       31.02      134.17     35.25 o 
   4   0  30     3986.94     3482.54     88.10 o 
   5   0  30       54.81      125.01    129.40 o 
   6   0  30     1385.37     1442.41     66.19 o 
  -6   1  30      150.39      160.62     34.56 o 
  -5   1  30       88.42      104.16     79.70 o 
  -4   1  30      154.31      196.76     57.74 o 
  -3   1  30      356.83      455.25     70.64 o 
  -2   1  30      319.38      324.03     69.43 o 
  -1   1  30      346.18      309.83     61.32 o 
   0   1  30        0.23       51.76     25.43 o 
   1   1  30      373.73      425.74    100.43 o 
   2   1  30      292.80      288.63     32.30 o 
   3   1  30      349.38      416.35     32.79 o 
   4   1  30      150.82      194.94     56.68 o 
   5   1  30       91.12      111.42     42.59 o 
   6   1  30      151.78      215.29     41.04 o 
  -6   2  30      345.56      350.87     44.58 o 
  -5   2  30      957.92      970.55     56.12 o 
  -4   2  30      225.34      278.50     38.14 o 
  -3   2  30      750.13      939.08     79.68 o 
  -2   2  30      719.31      606.54     16.50 o 
  -1   2  30     2415.03     2329.55     38.63 o 
   0   2  30      925.04      922.74     43.48 o 
   1   2  30     2401.40     2521.96     90.69 o 
   2   2  30      725.98      668.74     55.48 o 
   3   2  30      782.97      876.04     53.91 o 
   4   2  30      227.65      314.18     24.96 o 
   5   2  30      931.33      863.28    129.41 o 
   6   2  30      326.50      392.50    103.22 o 
  -6   3  30       33.70       76.89     82.26 o 
  -5   3  30      193.12      217.50     54.02 o 
  -4   3  30      153.13      252.94     71.81 o 
  -3   3  30      371.79      481.70    109.93 o 
  -2   3  30      188.36      286.58     56.89 o 
  -1   3  30      581.33      609.61     63.77 o 
   0   3  30       50.03      160.71     32.33 o 
   1   3  30      571.28      633.98     35.63 o 
   2   3  30      186.62      253.37     51.39 o 
   3   3  30      359.56      373.31     65.05 o 
   4   3  30      156.52      244.29    116.60 o 
   5   3  30      191.18      175.22     74.33 o 
   6   3  30       41.52       75.93     73.01 o 
  -6   4  30      124.32      158.97     53.08 o 
  -5   4  30      397.22      387.19     45.79 o 
  -4   4  30      454.81      459.59     50.39 o 
  -3   4  30      779.06      764.63     18.29 o 
  -2   4  30      615.70      535.80     35.92 o 
  -1   4  30     3479.41     3185.87     40.42 o 
   0   4  30      622.31      912.73     79.93 o 
   1   4  30     3503.85     3135.43    137.20 o 
   2   4  30      592.79      523.83     26.92 o 
   3   4  30      863.78      804.49     14.05 o 
   4   4  30      466.97      473.27     99.65 o 
   5   4  30      419.25      379.64     76.90 o 
   6   4  30      112.47      233.62    130.44 o 
  -5   5  30      260.70      257.85     51.34 o 
  -4   5  30       36.05       96.72    121.45 o 
  -3   5  30       47.85      146.47     68.17 o 
  -2   5  30      276.50      315.27     21.14 o 
  -1   5  30      859.08      895.61     40.51 o 
   0   5  30       24.69       59.86     66.14 o 
   1   5  30      884.03      833.28      6.80 o 
   2   5  30      280.88      380.24     71.22 o 
   3   5  30       44.81      136.77     80.48 o 
   4   5  30       39.12       61.33     62.60 o 
   5   5  30      248.85      231.68     88.58 o 
  -5   6  30       98.67      137.33     41.86 o 
  -4   6  30      307.18      270.61     55.83 o 
  -3   6  30       36.06      131.87     49.94 o 
  -2   6  30      987.32     1004.33     93.38 o 
  -1   6  30       10.53      101.74    132.39 o 
   0   6  30     1264.99     1101.13     40.06 o 
   1   6  30       11.09      107.25     99.54 o 
   2   6  30      968.00      909.03     44.29 o 
   3   6  30       37.09       68.14     18.41 o 
   4   6  30      272.24      373.66    145.01 o 
   5   6  30       96.08      101.24     42.83 o 
  -4   7  30        1.91       42.83     30.16 o 
  -3   7  30      178.09      207.34     54.38 o 
  -2   7  30      407.42      376.72     99.34 o 
  -1   7  30       30.86       86.61     18.53 o 
   0   7  30      397.25      319.28     56.07 o 
   1   7  30       34.55       99.80     69.71 o 
   2   7  30      427.91      393.27    140.17 o 
   3   7  30      188.12      306.76     47.70 o 
   4   7  30        2.33       45.06     23.23 o 
  -3   8  30      737.08      711.94    109.66 o 
  -2   8  30      480.78      532.97     75.46 o 
  -1   8  30      122.48      206.60    152.87 o 
   0   8  30       61.31      111.47     17.31 o 
   1   8  30      140.96      173.27     70.39 o 
   2   8  30      465.61      473.67     54.99 o 
   3   8  30      743.40      674.43     21.92 o 
   0   9  30        4.79       63.80     41.37 o 
   1   0  31      348.02      490.16     69.85 o 
   2   0  31        7.79      111.94     65.25 o 
   3   0  31     1506.55     1350.91     51.34 o 
   4   0  31      169.91      201.81     50.62 o 
   5   0  31      169.77      322.31    122.18 o 
   6   0  31       19.99       56.78     30.35 o 
  -6   1  31       65.23      137.38     11.66 o 
  -5   1  31      769.22      821.57    140.75 o 
  -4   1  31      155.75      149.08    108.49 o 
  -3   1  31      923.16      905.08     30.34 o 
  -2   1  31     1609.47     1439.97     33.21 o 
  -1   1  31      472.40      424.53     94.99 o 
   0   1  31      379.95      405.28     30.13 o 
   1   1  31      433.23      381.86     45.02 o 
   2   1  31     1636.10     1422.62     36.95 o 
   3   1  31      961.31     1115.37    136.28 o 
   4   1  31      141.36      172.70     76.41 o 
   5   1  31      755.49      743.21     41.86 o 
   6   1  31       70.71      110.00    104.84 o 
  -6   2  31      338.41      357.24     69.88 o 
  -5   2  31       59.02      107.21     26.41 o 
  -4   2  31      640.68      571.16     40.07 o 
  -3   2  31       13.21      101.74     59.13 o 
  -2   2  31      228.30      232.05     81.29 o 
  -1   2  31      331.99      356.78     24.20 o 
   0   2  31      252.26      288.71     47.17 o 
   1   2  31      313.38      348.63     53.03 o 
   2   2  31      252.69      352.35     59.19 o 
   3   2  31       12.13       77.79     56.14 o 
   4   2  31      663.76      624.43    157.88 o 
   5   2  31       59.93       74.87     66.36 o 
   6   2  31      321.83      396.92     47.99 o 
  -6   3  31      440.15      406.62     23.45 o 
  -5   3  31       39.22       90.55     93.04 o 
  -4   3  31      655.58      659.04     43.70 o 
  -3   3  31      123.68      238.57     46.41 o 
  -2   3  31      820.54      898.43     57.12 o 
  -1   3  31      202.44      269.46     78.51 o 
   0   3  31     1696.92     1708.15     63.83 o 
   1   3  31      209.06      240.19     29.09 o 
   2   3  31      826.74      794.48     74.61 o 
   3   3  31      117.38      218.77    101.01 o 
   4   3  31      613.16      601.90     49.35 o 
   5   3  31       37.94       59.38    134.33 o 
   6   3  31      440.41      403.97    235.57 o 
  -5   4  31      463.28      399.79     42.02 o 
  -4   4  31      268.21      267.79     82.55 o 
  -3   4  31      398.34      453.89    117.17 o 
  -2   4  31      372.73      400.90     27.80 o 
  -1   4  31      772.66      769.25     75.82 o 
   0   4  31     1746.33     1716.73     12.27 o 
   1   4  31      743.49      644.42     14.57 o 
   2   4  31      402.11      381.15     44.84 o 
   3   4  31      382.02      630.88     58.35 o 
   4   4  31      281.76      309.15     46.46 o 
   5   4  31      454.94      479.90    231.68 o 
  -5   5  31      392.05      355.25     58.98 o 
  -4   5  31       69.46       86.67     88.94 o 
  -3   5  31      148.02      181.92     30.54 o 
  -2   5  31     1135.85     1102.63     93.21 o 
  -1   5  31      814.47      768.17     24.29 o 
   0   5  31      896.37      741.83     54.85 o 
   1   5  31      778.65      714.63     41.37 o 
   2   5  31     1134.02     1025.86     42.34 o 
   3   5  31      173.17      242.03     63.49 o 
   4   5  31       65.75       70.30     60.34 o 
   5   5  31      415.46      375.74    110.00 o 
  -4   6  31       20.91      102.02     70.74 o 
  -3   6  31      642.84      578.25     23.39 o 
  -2   6  31       29.47       85.34     31.39 o 
  -1   6  31      480.34      454.87     54.95 o 
   0   6  31       75.00      150.19     76.43 o 
   1   6  31      472.94      447.20     70.90 o 
   2   6  31       29.59       66.61     85.09 o 
   3   6  31      629.19      687.55    101.24 o 
   4   6  31       16.89       58.37     98.67 o 
  -3   7  31      225.57      321.08     51.39 o 
  -2   7  31      234.09      327.01    106.03 o 
  -1   7  31      496.63      535.72    157.03 o 
   0   7  31      137.94      158.13     39.12 o 
   1   7  31      492.89      471.08    108.90 o 
   2   7  31      245.14      278.16     32.81 o 
   3   7  31      213.55      296.25     72.90 o 
  -2   8  31      311.49      286.07     65.71 o 
  -1   8  31       44.57       96.53     20.93 o 
   0   8  31       57.45      155.82    135.11 o 
   1   8  31       45.76      235.57    115.84 o 
   2   8  31      318.57      340.96     89.29 o 
   0   0  32       54.90       77.99     91.02 o 
   1   0  32      230.21      266.34     76.81 o 
   2   0  32       32.76       81.06     62.23 o 
   3   0  32      193.78      229.91     22.52 o 
   4   0  32        6.25       80.37     35.53 o 
   5   0  32       73.14      179.92    149.74 o 
   6   0  32      126.34      137.25     33.63 o 
  -6   1  32      467.52      528.70    112.35 o 
  -5   1  32      381.43      373.44     55.97 o 
  -4   1  32     2047.67     1848.16     80.90 o 
  -3   1  32      858.27      899.35     11.56 o 
  -2   1  32      157.99      174.09     49.93 o 
  -1   1  32      928.75      903.72     30.87 o 
   0   1  32      661.79      697.64     57.83 o 
   1   1  32      952.53     1019.98     72.09 o 
   2   1  32      148.51      145.32     28.81 o 
   3   1  32      868.59      934.54     18.41 o 
   4   1  32     2017.52     1929.28    120.53 o 
   5   1  32      382.76      411.42     21.47 o 
   6   1  32      445.97      471.57     19.96 o 
  -6   2  32       54.19      115.01    112.90 o 
  -5   2  32      348.04      358.09     86.34 o 
  -4   2  32       20.80      127.70     44.76 o 
  -3   2  32       68.64      222.86     69.07 o 
  -2   2  32      702.85      564.67     18.57 o 
  -1   2  32       88.78      174.67     54.99 o 
   0   2  32      228.60      259.22     18.29 o 
   1   2  32       90.75      253.88    101.97 o 
   2   2  32      697.09      632.62     91.01 o 
   3   2  32       67.72      140.17     89.92 o 
   4   2  32       18.92       69.25     70.50 o 
   5   2  32      352.00      300.08     26.77 o 
   6   2  32       60.12      176.92    107.87 o 
  -5   3  32      874.54      816.01     92.64 o 
  -4   3  32       77.59      123.90     12.39 o 
  -3   3  32      829.14      933.38     42.07 o 
  -2   3  32      549.84      566.21     73.96 o 
  -1   3  32     2379.73     2126.89     40.16 o 
   0   3  32      105.61      176.21     13.54 o 
   1   3  32     2461.17     2413.45     72.67 o 
   2   3  32      537.65      623.27     49.04 o 
   3   3  32      822.86      817.65     64.25 o 
   4   3  32       77.06      103.38     25.79 o 
   5   3  32      883.04      966.61     87.61 o 
  -5   4  32      213.92      241.12     71.89 o 
  -4   4  32      320.55      328.34     32.24 o 
  -3   4  32      186.29      189.31     71.89 o 
  -2   4  32        9.41       49.77     16.32 o 
  -1   4  32       37.82       51.25      6.77 o 
   0   4  32      125.14      134.47     19.54 o 
   1   4  32       37.60       94.74     86.13 o 
   2   4  32       10.73      105.33    106.01 o 
   3   4  32      189.18      206.64     44.63 o 
   4   4  32      320.59      342.65      3.89 o 
   5   4  32      218.08      242.38     50.62 o 
  -4   5  32      114.09      146.01      5.79 o 
  -3   5  32      159.02      156.73     16.52 o 
  -2   5  32      948.80      965.71     44.72 o 
  -1   5  32     1002.78     1038.72     38.22 o 
   0   5  32      717.48      731.95     39.52 o 
   1   5  32      989.74     1150.74     50.12 o 
   2   5  32      916.99      873.01     57.43 o 
   3   5  32      190.45      208.05     30.62 o 
   4   5  32      113.88      144.07     65.20 o 
  -4   6  32       25.33       79.64     28.27 o 
  -3   6  32      115.92      197.64     72.94 o 
  -2   6  32       76.48      206.46     67.07 o 
  -1   6  32      370.17      422.83    113.66 o 
   0   6  32      350.94      445.17    114.26 o 
   1   6  32      373.10      409.24     15.57 o 
   2   6  32       78.84      119.44     29.46 o 
   3   6  32      114.84      212.81    121.13 o 
   4   6  32       27.38       74.20     13.59 o 
  -3   7  32      201.64      211.18     32.09 o 
  -2   7  32      934.34      910.11    127.26 o 
  -1   7  32      138.42      180.39     83.90 o 
   0   7  32     1073.16      899.29    117.96 o 
   1   7  32      142.95      169.25     82.42 o 
   2   7  32      916.94      883.94     92.71 o 
   3   7  32      209.18      216.19     13.63 o 
  -1   8  32       10.37       96.20     31.96 o 
   0   8  32        3.35       84.11     66.90 o 
   1   8  32        9.84       45.35    135.24 o 
   1   0  33      534.87      398.05     23.22 o 
   2   0  33       25.26       77.59     18.65 o 
   3   0  33      491.74      550.06     44.51 o 
   4   0  33        0.49      127.62     60.34 o 
   5   0  33      141.69      184.70     24.45 o 
  -5   1  33      257.79      342.71    119.28 o 
  -4   1  33      315.31      390.97    210.75 o 
  -3   1  33     1809.05     1962.60     72.99 o 
  -2   1  33       69.92       91.50     13.02 o 
  -1   1  33      730.37      696.24     94.35 o 
   0   1  33      180.58      182.75     61.78 o 
   1   1  33      695.97      672.41     51.77 o 
   2   1  33       57.52       85.91     17.30 o 
   3   1  33     1790.81     1783.48     44.86 o 
   4   1  33      342.96      314.93     60.65 o 
   5   1  33      233.55      334.40     54.03 o 
  -5   2  33      555.33      489.13     76.12 o 
  -4   2  33      491.45      564.89     11.40 o 
  -3   2  33       14.92      119.67     94.70 o 
  -2   2  33      851.47      812.57     76.46 o 
  -1   2  33       21.24       77.59     43.74 o 
   0   2  33      236.38      300.42     64.56 o 
   1   2  33       22.54       74.71     80.26 o 
   2   2  33      841.63      823.29     66.42 o 
   3   2  33       18.52       73.13     19.36 o 
   4   2  33      496.85      756.40    146.18 o 
   5   2  33      551.70      498.68    128.20 o 
  -5   3  33      211.18      253.78     19.47 o 
  -4   3  33      620.24      626.00      5.26 o 
  -3   3  33      116.64      148.42     87.28 o 
  -2   3  33      523.03      555.65     95.88 o 
  -1   3  33      325.21      332.67     86.48 o 
   0   3  33      960.86     1003.76     62.90 o 
   1   3  33      331.79      400.25     62.84 o 
   2   3  33      528.40      565.86     38.62 o 
   3   3  33      107.22      140.44     46.62 o 
   4   3  33      636.44      665.66     87.30 o 
   5   3  33      215.12      236.54    226.81 o 
  -4   4  33       49.83      120.05     25.08 o 
  -3   4  33       19.15       56.28     26.43 o 
  -2   4  33       99.77      165.86    111.42 o 
  -1   4  33      207.65      230.95     25.22 o 
   0   4  33     1080.61     1000.86     20.61 o 
   1   4  33      197.23      221.84     45.79 o 
   2   4  33      104.33      154.51     45.76 o 
   3   4  33       20.02       52.98      5.35 o 
   4   4  33       47.91       83.71    177.16 o 
  -4   5  33      668.57      665.42     92.24 o 
  -3   5  33      338.87      355.80     22.16 o 
  -2   5  33      215.41      240.44     20.42 o 
  -1   5  33      710.43      606.00     48.08 o 
   0   5  33       24.75       51.67     42.98 o 
   1   5  33      697.46      660.60     63.84 o 
   2   5  33      212.13      291.95    131.33 o 
   3   5  33      335.31      337.20     71.12 o 
   4   5  33      671.61      762.92    151.37 o 
  -3   6  33      111.40      151.54     68.10 o 
  -2   6  33       80.67      121.81    125.25 o 
  -1   6  33      359.19      423.39     56.41 o 
   0   6  33       69.01      168.65     78.34 o 
   1   6  33      339.80      363.41     42.50 o 
   2   6  33       78.77       97.34     16.33 o 
   3   6  33       96.98      126.19     36.02 o 
  -2   7  33      200.12      237.85    144.28 o 
  -1   7  33      558.49      505.35     98.54 o 
   0   7  33       16.97      136.00     45.75 o 
   1   7  33      532.34      469.19      6.77 o 
   2   7  33      209.67      263.65     46.25 o 
   0   0  34      502.02      548.43     51.21 o 
   1   0  34      136.55      134.99     21.69 o 
   2   0  34     2100.15     2092.70     67.01 o 
   3   0  34        8.77      107.31     54.92 o 
   4   0  34      870.12      805.05     34.56 o 
   5   0  34        7.03       74.39     52.08 o 
  -5   1  34       54.14      122.29     26.03 o 
  -4   1  34       32.50       91.39     62.97 o 
  -3   1  34       58.72      120.19     45.32 o 
  -2   1  34      152.20      194.44     85.62 o 
  -1   1  34      106.05      198.16     69.64 o 
   0   1  34      180.00      226.16     40.17 o 
   1   1  34      102.31      159.47     55.46 o 
   2   1  34      155.11      264.95     51.59 o 
   3   1  34       64.27       90.53     63.05 o 
   4   1  34       29.13      107.47     93.95 o 
   5   1  34       59.46      139.15     31.51 o 
  -5   2  34      500.23      458.64     91.02 o 
  -4   2  34      185.38      247.17     81.53 o 
  -3   2  34     1103.10      979.95     39.22 o 
  -2   2  34      119.62      163.41     65.92 o 
  -1   2  34      998.24      926.00     69.54 o 
   0   2  34       57.92      192.81     81.10 o 
   1   2  34     1027.17      991.51     82.59 o 
   2   2  34      136.10      183.17     74.34 o 
   3   2  34     1110.19     1006.96    134.33 o 
   4   2  34      190.47      267.59    167.80 o 
   5   2  34      498.62      474.33     69.66 o 
  -4   3  34      415.81      446.92     34.23 o 
  -3   3  34       97.55      173.72     80.58 o 
  -2   3  34       57.02      103.60     15.04 o 
  -1   3  34      153.79      187.49     13.78 o 
   0   3  34        0.10       75.05     54.01 o 
   1   3  34      168.84      182.03     70.95 o 
   2   3  34       60.69      197.13     68.04 o 
   3   3  34       93.86      204.72     94.13 o 
   4   3  34      413.46      433.71     69.54 o 
  -4   4  34      106.27      199.42     22.69 o 
  -3   4  34      149.81      188.64     32.98 o 
  -2   4  34      173.06      171.15     18.40 o 
  -1   4  34      837.41      762.80     64.72 o 
   0   4  34        9.08       99.97     33.80 o 
   1   4  34      840.58      844.75     48.80 o 
   2   4  34      165.10      213.71     34.87 o 
   3   4  34      144.88      161.94     18.50 o 
   4   4  34      103.42      184.95     41.86 o 
  -3   5  34      251.92      293.57     55.39 o 
  -2   5  34       67.76      139.57     49.11 o 
  -1   5  34      134.95      174.68     41.84 o 
   0   5  34      115.49      145.77     90.89 o 
   1   5  34      133.07      168.36     38.94 o 
   2   5  34       67.59      129.11     36.02 o 
   3   5  34      250.94      233.42     61.81 o 
  -2   6  34      910.28      851.09     97.26 o 
  -1   6  34       56.32      123.20    134.47 o 
   0   6  34     1634.43     1280.96    149.42 o 
   1   6  34       57.32      154.93    117.38 o 
   2   6  34      870.73      800.25    111.43 o 
   1   0  35     3239.10     2821.35     40.76 o 
   2   0  35       74.61      100.68     24.55 o 
   3   0  35     1063.48     1175.82     65.71 o 
   4   0  35       90.50      162.43    124.12 o 
  -4   1  35      136.32      172.75     59.38 o 
  -3   1  35      149.08      193.03    111.13 o 
  -2   1  35      389.97      457.03     88.01 o 
  -1   1  35       41.68      103.93     52.08 o 
   0   1  35        1.27       79.57     89.31 o 
   1   1  35       44.59       81.15     22.07 o 
   2   1  35      381.57      387.95     99.63 o 
   3   1  35      162.17      236.08     71.33 o 
   4   1  35      133.48      250.90     82.84 o 
  -4   2  35      524.93      531.08    142.12 o 
  -3   2  35      460.86      411.77     53.12 o 
  -2   2  35      559.78      561.65     26.35 o 
  -1   2  35       91.51      114.89     69.01 o 
   0   2  35      959.74      983.33     64.50 o 
   1   2  35       77.01      106.16     26.60 o 
   2   2  35      577.46      585.23     30.30 o 
   3   2  35      469.79      476.99    159.23 o 
   4   2  35      538.19      672.62     91.19 o 
  -4   3  35       52.38      112.09     15.18 o 
  -3   3  35      182.40      206.19     58.91 o 
  -2   3  35      282.69      292.40     25.54 o 
  -1   3  35       46.42      201.86    108.97 o 
   0   3  35      125.90      161.04     52.55 o 
   1   3  35       47.12       95.72     39.89 o 
   2   3  35      302.79      314.06     56.09 o 
   3   3  35      179.71      158.55     46.01 o 
   4   3  35       57.05      202.87    117.33 o 
  -3   4  35       50.35      118.98     31.03 o 
  -2   4  35      205.17      232.42     14.86 o 
  -1   4  35       72.26       86.58     16.36 o 
   0   4  35      122.43      147.51     37.27 o 
   1   4  35       67.78      107.55     50.14 o 
   2   4  35      195.75      210.69     37.48 o 
   3   4  35       49.16      213.27    103.69 o 
  -2   5  35      124.09      154.72     41.62 o 
  -1   5  35      141.60      169.58     29.78 o 
   0   5  35        9.37       55.99     44.78 o 
   1   5  35      138.48      203.20     24.02 o 
   2   5  35      131.50      184.92     74.07 o 
  -1   6  35      828.33      752.46     35.53 o 
   0   6  35       74.94       83.59     38.10 o 
   1   6  35      815.86      777.40     56.33 o 
   0   0  36     1619.70     1689.92     20.93 o 
   1   0  36        0.02      109.22     53.16 o 
   2   0  36      430.61      520.66     60.08 o 
   3   0  36        7.55       57.49    162.78 o 
   4   0  36       25.96      159.47    102.69 o 
  -4   1  36      405.23      384.27     73.50 o 
  -3   1  36      322.48      290.08      3.89 o 
  -2   1  36     1080.41     1107.08     45.90 o 
  -1   1  36       53.58      157.28    104.30 o 
   0   1  36      792.37     1036.45     85.47 o 
   1   1  36       65.77      110.77     30.33 o 
   2   1  36     1067.69     1032.53     88.75 o 
   3   1  36      324.58      290.08     78.27 o 
   4   1  36      411.08      492.46     27.71 o 
  -3   2  36      257.78      374.29     51.97 o 
  -2   2  36      112.41      140.12     17.91 o 
  -1   2  36      288.38      219.99     45.91 o 
   0   2  36       10.16       79.44     22.40 o 
   1   2  36      309.13      265.43     65.40 o 
   2   2  36      116.10      209.14     99.31 o 
   3   2  36      244.37      278.05     75.51 o 
  -3   3  36      570.54      639.10     79.97 o 
  -2   3  36        4.75       48.05     56.42 o 
  -1   3  36      339.07      330.10     90.14 o 
   0   3  36        0.17       61.15     93.61 o 
   1   3  36      370.88      380.27     25.32 o 
   2   3  36        5.15       65.40     40.10 o 
   3   3  36      595.76      555.08     21.42 o 
  -2   4  36        6.78       45.75     56.61 o 
  -1   4  36       37.13      115.57     63.55 o 
   0   4  36       42.39      107.90     14.42 o 
   1   4  36       32.32       52.48      9.66 o 
   2   4  36        7.72       63.50     36.50 o 
  -1   5  36      116.02      134.51     17.25 o 
   0   5  36      325.68      306.63    105.37 o 
   1   5  36      106.37      131.56     26.94 o 
   1   0  37      182.16      255.24     40.62 o 
   2   0  37        3.91       40.40     12.93 o 
   3   0  37        1.69       86.56     80.08 o 
  -3   1  37      900.87      932.08    140.01 o 
  -2   1  37      147.91      211.60     41.68 o 
  -1   1  37     1186.93     1044.61    143.83 o 
   0   1  37      666.42      570.39     54.91 o 
   1   1  37     1167.58     1074.68     45.70 o 
   2   1  37      154.58      183.00     22.25 o 
   3   1  37      959.32      776.99     98.97 o 
  -3   2  37       16.33       74.91     41.88 o 
  -2   2  37      138.86      198.18     90.92 o 
  -1   2  37      172.42      182.14     32.78 o 
   0   2  37      226.09      243.51     49.78 o 
   1   2  37      173.71      179.36     15.66 o 
   2   2  37      132.94      141.15      0.97 o 
   3   2  37       16.23      116.22     38.39 o 
  -2   3  37      559.07      539.27     60.81 o 
  -1   3  37        8.14       56.79     43.13 o 
   0   3  37      312.10      448.32     69.88 o 
   1   3  37        7.36       42.83     15.48 o 
   2   3  37      571.42      718.58     65.44 o 
  -1   4  37      106.50      131.29     36.43 o 
   0   4  37      273.42      269.00     37.47 o 
   1   4  37      107.43      127.88     30.10 o 
   0   0  38      793.13      712.21     67.65 o 
   1   0  38       71.80      158.33     41.75 o 
   2   0  38      797.15      735.37     27.27 o 
  -2   1  38      827.22      837.99     13.30 o 
  -1   1  38      398.26      449.40     81.46 o 
   0   1  38      711.78      777.80     54.83 o 
   1   1  38      400.03      444.96     64.10 o 
   2   1  38      838.49      798.60     64.79 o 
  -1   2  38       78.23      219.41     87.10 o 
   0   2  38      494.90      538.06    108.49 o 
   1   2  38       92.76      190.98     88.06 o 
   0   3  38       45.02       71.91     19.21 o 
                                                 
